# Supplementary material for: Detecting defects that reduce breakdown voltage using machine learning and optical profilometry
Source: Sci Rep. 2024 Mar 28;14:7440. doi: 10.1038/s41598-024-57875-5 (PMC10978952; doi:10.1038/s41598-024-57875-5)
Supplement: Supplementary file 1 — Supplementary Information. [file 41598_2024_57875_MOESM1_ESM.csv]

Wafer Number	Device Number	x (microns)	y (microns)	Breakdown Voltage	Device Area (cm^-2)	rms (nm)	Bump Area (% of pixels)	Pit Area (% of pixels)
1	1	-14400.0	-14400.0	-80.0	0.00116	7.192721273863637	0.6417080118565415	0.356197648586084
1	2	-13600.0	-11200.0	-740.0	0.00116	10.685404554117648	0.3545409153294497	0.3688992701685015
1	3	-14400.0	-10400.0	-580.0	0.00116	13.592554973138462	0.4014816907381489	0.3769068142087755
1	4	-13600.0	-10400.0	-750.0	0.00116	6.658754739985505	0.4285416671317481	0.4009294463184219
1	5	-14400.0	-9600.0	-750.0	0.00116	11.671797659117647	0.6469543338485446	0.4859750864392885
1	6	-13600.0	-9600.0	-750.0	0.00116	7.7249693241617665	0.4163922899854682	0.3686231479616794
1	7	-14400.0	-8800.0	-10.0	0.00116	11.799271816757576	0.5685356267260625	0.4227431007587808
1	8	-13600.0	-8800.0	-10.0	0.00116	8.357039030955882	0.4111459680397259	0.408108623736533
1	9	-14400.0	-8000.0	-60.0	0.00116	6.26038812216418	0.5387144282496734	0.3622723371558285
1	10	-13600.0	-8000.0	-750.0	0.00116	5.722035841727274	0.3829815028001652	0.3498468377957948
1	11	-14400.0	-7200.0	-10.0	0.00116	17.29985914315152	0.813456025417156	0.5566623717178496
1	12	-13600.0	-14400.0	-30.0	0.00116	8.088232903878788	0.8719939334990736	0.4655420430422344
1	13	-13600.0	-7200.0	-270.0	0.00116	15.776177517164186	0.6897532761236516	0.4953632415060324
1	14	-14400.0	-6400.0	-10.0	0.00116	21.33951087312122	0.7988215483694435	0.6618649330592231
1	15	-13600.0	-6400.0	-10.0	0.00116	18.356648088712124	0.8062768479881516	0.658551466558687
1	16	-14400.0	-5600.0	-10.0	0.00116	21.68081289383077	0.7226118188895109	0.6309392457565373
1	17	-13600.0	-5600.0	-10.0	0.00116	18.89281035933335	0.764582394541181	0.6298347569080293
1	18	-14400.0	-4800.0	-10.0	0.00116	12.82008855055384	0.7344850738467941	0.5569384939451848
1	19	-13600.0	-4800.0	-10.0	0.00116	17.734943635984855	0.5997374362446245	0.5218709734919298
1	20	-14400.0	-4000.0	-750.0	0.00116	9.735363770787876	0.5572146161643146	0.3818770139421787
1	21	-13600.0	-4000.0	-10.0	0.00116	7.108740135803028	0.6458498449953685	0.3388019494462445
1	22	-14400.0	-3200.0	-10.0	0.00116	7.959810896454543	0.5373338171609566	0.3584066262338679
1	23	-14400.0	-13600.0	-10.0	0.00116	8.649884593621213	0.7505001618785351	0.379115791883722
1	24	-13600.0	-3200.0	-730.0	0.00116	10.294048217044772	0.8493519124474446	0.389056191342323
1	25	-14400.0	-2400.0	-740.0	0.00116	9.300574934358208	0.6483349448662432	0.3876755803198143
1	26	-13600.0	-2400.0	-60.0	0.00116	10.45086964621212	0.890770243687169	0.4188773898423376
1	27	-14400.0	-1600.0	-10.0	0.00116	10.550710577954549	0.7761795272757979	0.5610803270678839
1	28	-13600.0	-1600.0	-10.0	0.00116	11.014964388808822	1.0169580928692323	0.5638415491568985
1	29	-14400.0	-800.0	-10.0	0.00116	9.365004642323528	0.6472304560678162	0.5276695398762147
1	30	-13600.0	-800.0	-10.0	0.00116	10.41837972761765	0.996801171663438	0.6212749684611849
1	31	-13600.0	-13600.0	-70.0	0.00116	8.229723188298507	0.6640739107099781	0.4191535120655701
1	32	-14400.0	-12800.0	-30.0	0.00116	10.600825311895528	0.6894771538907992	0.4128027012884377
1	33	-13600.0	-12800.0	-60.0	0.00116	9.907778762696967	0.6348049566575602	0.428817789348473
1	34	-14400.0	-12000.0	-10.0	0.00116	10.69629474498485	0.6751187990605187	0.4183251454555736
1	35	-13600.0	-12000.0	-10.0	0.00116	11.68645225263235	0.5298785175350333	0.4771391757835004
1	36	-14400.0	-11200.0	-10.0	0.00116	9.353825259161765	0.4801765200763657	0.3136748285329364
1	37	-12400.0	-14400.0	-20.0	0.00227	7.05665099187879	0.8383070241147295	0.4346163557163472
1	38	-11200.0	-11200.0	-10.0	0.00227	15.478359766897062	0.5958717252955013	0.476863053581064
1	39	-12400.0	-10400.0	-730.0	0.00227	12.668977947550726	0.336869094006697	0.3399064383090411
1	40	-11200.0	-10400.0	-10.0	0.00227	14.688027063090914	0.6613126886467111	0.3882278247432196
1	41	-12400.0	-9600.0	-10.0	0.00227	12.43955284535294	0.3827053805680201	0.3379735828536488
1	42	-11200.0	-9600.0	-10.0	0.00227	13.373457834132356	0.5229754623598193	0.3037344290451925
1	43	-12400.0	-8800.0	-20.0	0.00227	11.462932659176468	0.3051150400776038	0.2460248875274348
1	44	-11200.0	-8800.0	-80.0	0.00227	8.096200351500004	0.4926020194463024	0.2258679663258848
1	45	-12400.0	-8000.0	-670.0	0.00227	4.670510346106063	0.3203017615393844	0.1372327374805424
1	46	-11200.0	-8000.0	-10.0	0.00227	6.858282591772729	0.3473617379368033	0.2518234539046463
1	47	-12400.0	-7200.0	-30.0	0.00227	16.039330308029843	0.6389467898234079	0.4459373662410297
1	48	-11200.0	-14400.0	-50.0	0.00227	7.589583799235294	0.8330607021773339	0.4879079419105254
1	49	-11200.0	-7200.0	-10.0	0.00227	8.436584215132353	0.5202142402855175	0.4197057564719986
1	50	-12400.0	-6400.0	-10.0	0.00227	19.438914494166664	0.6778800211766955	0.6055360025938243
1	51	-11200.0	-6400.0	-10.0	0.00227	9.698399885485296	0.4992289524668975	0.422190856343864
1	52	-12400.0	-5600.0	-10.0	0.00227	20.20530805883333	0.6312153679784963	0.6458498449861725
1	53	-11200.0	-5600.0	-10.0	0.00227	16.21372210213236	0.3070478955486994	0.7850154379197023
1	54	-12400.0	-4800.0	-10.0	0.00227	15.98412374263637	0.6088494690930873	0.5619086937003742
1	55	-11200.0	-4800.0	-60.0	0.00227	16.875511852808824	0.4274371783070073	0.7502240396884066
1	56	-12400.0	-4000.0	-20.0	0.00227	14.811469414984847	0.6834024653179419	0.485422842012205
1	57	-11200.0	-4000.0	-10.0	0.00227	17.971836337352944	0.5773715373709574	0.8228441804643766
1	58	-12400.0	-3200.0	-10.0	0.00227	9.025333324074625	1.023308903626417	0.3920935356483451
1	59	-12400.0	-13600.0	-70.0	0.00227	7.824423377985074	0.906233087332146	0.5102738407601424
1	60	-11200.0	-3200.0	-10.0	0.00227	15.77455848264706	0.7447015955393792	0.7792168715652679
1	61	-12400.0	-2400.0	-10.0	0.00227	9.988462512363636	1.0409807249655805	0.4638853097809317
1	62	-11200.0	-2400.0	-670.0	0.00227	7.453932072393938	0.6262451682166574	0.4279894227435692
1	63	-12400.0	-1600.0	-10.0	0.00227	9.093257382588238	0.8996061543688465	0.4660942874496533
1	64	-11200.0	-1600.0	-20.0	0.00227	6.607564023984849	0.5566623717396361	0.3219584947776275
1	65	-12400.0	-800.0	-10.0	0.00227	10.17694160529412	0.8700610780960256	0.4837661087940511
1	66	-11200.0	-800.0	-50.0	0.00227	7.81841481167647	0.4186012676478237	0.4442806330266953
1	67	-11200.0	-13600.0	-350.0	0.00227	6.440568400676471	0.6323198567982858	0.4243998340086244
1	68	-12400.0	-12800.0	-20.0	0.00227	8.006384160424243	0.5541772718605559	0.4172206565998504
1	69	-11200.0	-12800.0	-380.0	0.00227	9.18492078289394	0.5933866254403296	0.4774152979913124
1	70	-12400.0	-12000.0	-10.0	0.00227	8.618037494514711	0.4116982124167285	0.3871233359082929
1	71	-11200.0	-12000.0	-10.0	0.00227	10.441151274166666	0.6171331353261778	0.4909452861888195
1	72	-12400.0	-11200.0	-90.0	0.00227	13.655072034558824	0.3233391057970236	0.3283093055595698
1	73	-9850.0	-14400.0	-10.0	0.00338	7.516294116863635	0.6955518425075121	0.4451089996175935
1	74	-9850.0	-7200.0	-10.0	0.00338	9.103371199318184	0.5704684821608001	0.4219147341511892
1	75	-9850.0	-6400.0	-10.0	0.00338	6.4965737336969696	0.4464896106771673	0.3412870493547508
1	76	-9850.0	-5600.0	-10.0	0.00338	8.844085187415383	0.4710644872140386	0.3332795053017442
1	77	-9850.0	-4800.0	-10.0	0.00338	16.460182042246156	0.4671987762984443	0.669044110495867
1	78	-9850.0	-4000.0	-10.0	0.00338	16.596514977712125	0.4039667906200588	0.7007981644461808
1	79	-9850.0	-3200.0	-10.0	0.00338	10.822650364939395	0.4691316317508656	0.4845944754169215
1	80	-9850.0	-2400.0	-10.0	0.00338	7.829566406820892	0.4807287644683644	0.4268849339018519
1	81	-9850.0	-1600.0	-10.0	0.00338	6.690328477909091	0.5911776477656662	0.3752500809563854
1	82	-9850.0	-800.0	-10.0	0.00338	7.572704299220586	0.5602519604385058	0.3978921020307909
1	83	-9850.0	-13600.0	-20.0	0.00338	7.021438907484848	0.5246321956137655	0.3636529482019627
1	84	-9850.0	-12800.0	-60.0	0.00338	7.608290082776121	0.5229754623518968	0.4232953451759613
1	85	-9850.0	-12000.0	-10.0	0.00338	11.547980593469696	0.7411120068239575	0.6163047687289136
1	86	-9850.0	-11200.0	-10.0	0.00338	11.786031800720584	0.7411120068314555	0.6397751564244918
1	87	-9850.0	-10400.0	-10.0	0.00338	9.38476661047692	0.6077449802618391	0.4531165436775322
1	88	-9850.0	-9600.0	-50.0	0.00338	8.232085536647057	0.5539011496639199	0.4324073780600749
1	89	-9850.0	-8800.0	-20.0	0.00338	9.5603331484394	0.5177291403948369	0.4660942874680445
1	90	-9850.0	-8000.0	-10.0	0.00338	9.313924369835824	0.4843183531986403	0.3898845579956097
1	91	-8000.0	-14400.0	-10.0	0.00449	5.586068902522388	0.3573021374207277	0.3893323135741852
1	92	-8000.0	-7200.0	-10.0	0.00449	13.51900960162121	0.3962353687919822	0.5875880590812266
1	93	-8000.0	-6400.0	-340.0	0.00449	12.615410800805972	0.3995488352902547	0.571849093218676
1	94	-8000.0	-5600.0	-10.0	0.00449	8.494176412462684	0.461676332145597	0.4981244636298488
1	95	-8000.0	-4800.0	-80.0	0.00449	7.485555684656718	0.4644375542242842	0.3758023253964842
1	96	-8000.0	-4000.0	-10.0	0.00449	8.087677926507464	0.3893323135764487	0.2377412212762361
1	97	-8000.0	-3200.0	-10.0	0.00449	6.991007385439397	0.3614439705461147	0.3305182832302721
1	98	-8000.0	-2400.0	-40.0	0.00449	9.222367835212118	0.4989528302531436	0.5514160497878104
1	99	-8000.0	-1600.0	-10.0	0.00449	10.947678283015152	0.7449777177610556	0.6193421130137152
1	100	-8000.0	-800.0	-10.0	0.00449	10.884663767727274	0.6646261551770979	0.6193421130322478
1	101	-8000.0	-13600.0	-60.0	0.00449	5.3597160755000015	0.2435397876296804	0.2427114210069514
1	102	-8000.0	-12800.0	-10.0	0.00449	8.859702252378792	0.5075126186907924	0.4384820666238779
1	103	-8000.0	-12000.0	-10.0	0.00449	10.412925567060606	0.801858892657923	0.5914537699734785
1	104	-8000.0	-11200.0	-10.0	0.00449	12.264745010136364	1.1169143322412378	0.7618211724497617
1	105	-8000.0	-10400.0	-10.0	0.00449	11.61506006764615	0.989898116455261	0.7060444864030995
1	106	-8000.0	-9600.0	-10.0	0.00449	12.043298424803028	0.7770078939121081	0.6557902445098505
1	107	-8000.0	-8800.0	-10.0	0.00449	16.81176871583334	0.6284541458863696	0.6875442984634179
1	108	-8000.0	-8000.0	-10.0	0.00449	13.52879427674243	0.3741455921288151	0.4917736528358813
1	109	-5950.0	-14400.0	-90.0	0.0056	6.814578156136363	0.7888811488791525	0.4047951572331676
1	110	-5950.0	-7200.0	-10.0	0.0056	13.4505762705303	0.4920497750407226	0.6477827004671709
1	111	-5950.0	-6400.0	-10.0	0.0056	11.186477505606058	0.4484224661416136	0.6577230999618473
1	112	-5950.0	-5600.0	-10.0	0.0056	20.583711649307688	0.4768630535809227	0.5770954151587598
1	113	-5950.0	-4800.0	-20.0	0.0056	9.362040349369227	0.4898407973714349	0.3785635474601753
1	114	-5950.0	-4000.0	-10.0	0.0056	10.909176857136364	0.4790720312506346	0.4078325015428681
1	115	-5950.0	-3200.0	-10.0	0.0056	13.55709583377273	0.6712530880978143	0.5202142402514232
1	116	-5950.0	-2400.0	-20.0	0.0056	13.314168550417913	0.6533051445833772	0.5654982823968389
1	117	-5950.0	-800.0	-10.0	0.0056	8.19001812575	0.707425097441877	0.4500791993733489
1	118	-5950.0	-13600.0	-10.0	0.0056	7.056574796666665	0.6712530881706719	0.408936990364638
1	119	-5950.0	-12800.0	-20.0	0.0056	6.982163376194029	0.6248645572047595	0.4567061323775335
1	120	-5950.0	-12000.0	-10.0	0.0056	6.796844046727273	0.7085295862988734	0.5000573190631715
1	121	-5950.0	-11200.0	-250.0	0.0056	8.457300523999999	0.8637102673116783	0.604431513753239
1	122	-5950.0	-10400.0	-10.0	0.0056	9.02557787393846	0.952621618378414	0.6533051446217156
1	123	-5950.0	-9600.0	-10.0	0.0056	11.782998676132356	0.917554097888801	0.5030946633567442
1	124	-5950.0	-8800.0	-10.0	0.0056	12.001232570227277	0.639499034208616	0.5301546397752425
1	125	-5950.0	-8000.0	-10.0	0.0056	9.24320935407463	0.5113783295997376	0.4310267670282293
1	126	-2800.0	-14400.0	-10.0	0.0111	10.445364030417908	0.3291376721995582	0.4067280126978969
1	127	-2800.0	-7200.0	-10.0	0.0111	12.609952961363634	0.4967438525644745	0.4763108091611958
1	128	-2800.0	-6400.0	-10.0	0.0111	7.301550178731342	0.7869482933980129	0.4641614319863387
1	129	-2800.0	-5600.0	-10.0	0.0111	9.74582965249254	0.9092704316409974	0.5627370603303187
1	130	-2800.0	-4800.0	-10.0	0.0111	8.893948352611938	0.743873228925563	0.5171768959710072
1	131	-2800.0	-4000.0	-10.0	0.0111	9.861875647298504	0.7535375062059191	0.5851029591870088
1	132	-2800.0	-3200.0	-10.0	0.0111	8.82489187107576	0.6441931117600963	0.6232078239335536
1	133	-2800.0	-1600.0	-10.0	0.0111	7.831818925045454	0.6279019015010202	0.5602519604789663
1	134	-2800.0	-13600.0	-10.0	0.0111	10.986817711515153	0.495639363743412	0.5177291403914414
1	135	-2800.0	-12800.0	-10.0	0.0111	11.21857182657576	0.4848705976265727	0.5160724071376367
1	136	-2800.0	-12000.0	-10.0	0.0111	11.062534054136364	0.8532176234139688	0.5933866254128841
1	137	-2800.0	-11200.0	-10.0	0.0111	9.035658210621216	0.828090502462605	0.5726774597940125
1	138	-2800.0	-10400.0	-10.0	0.0111	9.945127174907691	0.8344413132390297	0.6599320775803469
1	139	-2800.0	-9600.0	-10.0	0.0111	8.706649547075758	0.7562987282846062	0.6179615019251395
1	140	-2800.0	-8800.0	-10.0	0.0111	6.869298882833333	0.531259128574377	0.473549587076001
1	141	-2800.0	-8000.0	-10.0	0.0111	6.413104146863636	0.4067280126725735	0.476586931372686
1	142	-14400.0	0.0	-10.0	0.00116	10.504191464123078	0.8369264131001435	0.6218272129041131
1	143	-13600.0	3200.0	-760.0	0.00116	10.34113331255224	0.6715292103643369	0.650267800324748
1	144	-14400.0	4000.0	-10.0	0.00116	8.430986605015152	0.7811497269971759	0.6577230999585933
1	145	-13600.0	4000.0	-10.0	0.00116	9.436031365333331	0.637566178720827	0.5922821366110619
1	146	-14400.0	4800.0	-10.0	0.00116	10.431595342723076	0.7046638753156559	0.5897970367256152
1	147	-13600.0	4800.0	-760.0	0.00116	11.38173259128788	0.6914100093207267	0.5682595045005666
1	148	-14400.0	5600.0	-20.0	0.00116	12.745027232953843	0.7400075179789863	0.5947672364748633
1	149	-13600.0	5600.0	-20.0	0.00116	11.13286547865151	0.7402836401730759	0.51054996298578
1	150	-14400.0	6400.0	-720.0	0.00116	10.568244354075755	0.5574907383661849	0.3909890468245946
1	151	-13600.0	6400.0	-770.0	0.00116	8.726226128454545	0.6259690459961131	0.3523319376810998
1	152	-14400.0	7200.0	-800.0	0.00116	8.885936249136366	0.4856989642245442	0.3978921020416843
1	153	-13600.0	0.0	-740.0	0.00116	11.916642107	0.6834024653407189	0.5091693519297428
1	154	-13600.0	7200.0	-10.0	0.00116	8.139797886343285	0.3796680362808136	0.3943025133290919
1	155	-14400.0	8000.0	-790.0	0.00116	11.254449070447766	0.210681244848118	0.6742904324401947
1	156	-13600.0	8000.0	-60.0	0.00116	8.781686451818182	0.3180927838456224	0.4978483414190657
1	157	-14400.0	8800.0	-10.0	0.00116	11.808053918424244	0.275017719365816	0.6872681762325463
1	158	-13600.0	8800.0	-10.0	0.00116	10.061261659632356	0.3492945933766339	0.6102300801632716
1	159	-14400.0	9600.0	-30.0	0.00116	13.229133380764708	0.3327272609018232	0.5972523363528117
1	160	-13600.0	9600.0	-10.0	0.00116	12.201134014352949	0.3791157918780632	0.4721689760561804
1	161	-14400.0	10400.0	-10.0	0.00116	10.973546256953847	0.5541772718823423	0.4266088116705556
1	162	-13600.0	10400.0	-10.0	0.00116	9.674009391492753	0.5704684821636294	0.3316227720591155
1	163	-14400.0	11200.0	-820.0	0.00116	10.085866745573531	0.6712530881579395	0.4183251454248743
1	164	-14400.0	800.0	-70.0	0.00116	12.84796714735294	0.8261576469830213	0.7612689280505479
1	165	-13600.0	11200.0	-10.0	0.00116	8.947130264205882	0.5224232179391021	0.3098091176112588
1	166	-14400.0	12000.0	-820.0	0.00116	7.295610653045455	0.5525205386265569	0.4092131125673572
1	167	-13600.0	12000.0	-280.0	0.00116	6.673483245338236	0.5069603742809684	0.4036906684187543
1	168	-14400.0	12800.0	-790.0	0.00116	7.961496025686566	0.4398626776848662	0.3578543818606851
1	169	-13600.0	12800.0	-830.0	0.00116	5.276723685272728	0.3048389178703576	0.3147793173783321
1	170	-14400.0	13600.0	-870.0	0.00116	19.7861166725	0.4481463439315379	0.3310705276744736
1	171	-13600.0	13600.0	-850.0	0.00116	9.715111929223882	0.5726774598056129	0.4070041349366911
1	172	-13600.0	800.0	-10.0	0.00116	15.746716947985298	0.5389905504284842	0.651096166973083
1	173	-14400.0	1600.0	-10.0	0.00116	11.916782303136358	0.7071489752284063	0.6809173654646095
1	174	-13600.0	1600.0	-10.0	0.00116	16.019914259205887	0.7065967308323049	0.7902617599076031
1	175	-14400.0	2400.0	-10.0	0.00116	10.49280510901492	0.764030150135601	0.7046638753729515
1	176	-13600.0	2400.0	-130.0	0.00116	11.0842626265	0.6533051446436441	0.6030509027390772
1	177	-14400.0	3200.0	-10.0	0.00116	9.2914658255	0.5925582588099612	0.5909015255889777
1	178	-12400.0	0.0	-740.0	0.00227	13.158709485188409	0.5389905504382455	0.4870795752882209
1	179	-11200.0	3200.0	-10.0	0.00227	10.634177599647058	0.7306193629231356	0.4685793873083618
1	180	-12400.0	4000.0	-750.0	0.00227	13.18291662106061	0.4743779537055205	0.4141833122979308
1	181	-11200.0	4000.0	-10.0	0.00227	11.697473001544113	0.6740143102278555	0.4567061323662159
1	182	-12400.0	4800.0	-160.0	0.00227	13.504685895818186	0.4843183531843519	0.4448328774042639
1	183	-11200.0	4800.0	-750.0	0.00227	11.05035876670588	0.5685356266929583	0.4116982124252167
1	184	-12400.0	5600.0	-20.0	0.00227	13.21614584737879	0.5458936056185526	0.4034145461740181
1	185	-11200.0	5600.0	-10.0	0.00227	10.774786125367646	0.4917736528085774	0.3277570611438041
1	186	-12400.0	6400.0	-10.0	0.00227	11.506151457257577	0.4832138643589037	0.4163922899706139
1	187	-11200.0	6400.0	-750.0	0.00227	9.186884532911762	0.3688992701622765	0.3780113030439853
1	188	-12400.0	7200.0	-10.0	0.00227	9.341382928179106	0.4583628656095518	0.4578106212137334
1	189	-11200.0	0.0	-340.0	0.00227	8.510062035727271	0.3296899166164558	0.4288177893501705
1	190	-11200.0	7200.0	-10.0	0.00227	9.519115130632354	0.274189352754829	0.4556016435385041
1	191	-12400.0	8000.0	-10.0	0.00227	11.157389087666663	0.4023100573539458	0.5931105032428451
1	192	-11200.0	8000.0	-10.0	0.00227	10.82396888151515	0.3923696578571475	0.5550056385155404
1	193	-12400.0	8800.0	-20.0	0.00227	8.527370866029415	0.4442806329920349	0.5856552036348885
1	194	-11200.0	8800.0	-10.0	0.00227	7.685930792136365	0.3907129246080113	0.483213864362582
1	195	-12400.0	9600.0	-10.0	0.00227	6.93641157222059	0.3263764501054508	0.3363168496049369
1	196	-11200.0	9600.0	-10.0	0.00227	6.307994260058824	0.3429437825860618	0.4100414791782025
1	197	-12400.0	10400.0	-10.0	0.00227	7.603743501144927	0.484318353196377	0.345428882462454
1	198	-11200.0	10400.0	-780.0	0.00227	5.288067093545453	0.242159176601513	0.3208540059236022
1	199	-12400.0	11200.0	-780.0	0.00227	7.730522345867647	0.5337442284717071	0.3735933476921117
1	200	-12400.0	800.0	-10.0	0.00227	14.398164747882351	0.6204466018640622	0.4520120548440201
1	201	-11200.0	11200.0	-140.0	0.00227	6.047953070617647	0.295450762780271	0.2968313738145217
1	202	-12400.0	12000.0	-10.0	0.00227	7.577055364970587	0.4241237118111397	0.4122504568565442
1	203	-11200.0	12000.0	-10.0	0.00227	7.231937124454544	0.3161599283992843	0.3561976485798592
1	204	-12400.0	12800.0	-60.0	0.00227	6.515299395757576	0.328309305570746	0.3520558154609797
1	205	-11200.0	12800.0	-20.0	0.00227	7.205743001151515	0.2982119848697099	0.3437721492045466
1	206	-12400.0	13600.0	-10.0	0.00227	6.922984601611944	0.5215948512991134	0.4478702217262724
1	207	-11200.0	13600.0	-10.0	0.00227	5.913899321705886	0.3573021374160592	0.3346601163337311
1	208	-11200.0	800.0	-10.0	0.00227	14.33533627430882	0.3771829364339886	0.4498030771669516
1	209	-12400.0	1600.0	-10.0	0.00227	12.911444512249997	0.6071927358812994	0.4774152979733456
1	210	-11200.0	1600.0	-650.0	0.00227	10.71406814481818	0.5884164257125853	0.5342964728771453
1	211	-12400.0	2400.0	-600.0	0.00227	12.226262934045453	0.5643937935986948	0.4561538879412545
1	212	-11200.0	2400.0	-10.0	0.00227	7.106345165181818	0.5679833822914812	0.3954070021569451
1	213	-12400.0	3200.0	-10.0	0.00227	7.53731993377612	0.4898407973919483	0.3702798811944052
1	214	-9850.0	0.0	-10.0	0.00338	14.205351354907693	0.370279881197659	0.320854005948784
1	215	-9850.0	7200.0	-70.0	0.00338	9.020978255196969	0.3318988942877239	0.4765869313749494
1	216	-9850.0	8000.0	-400.0	0.00338	9.250651044044774	0.4301984003951729	0.5312591285865434
1	217	-9850.0	8800.0	-10.0	0.00338	7.47202855901515	0.4589151100364936	0.5011618078934297
1	218	-9850.0	9600.0	-330.0	0.00338	5.158221568117646	0.3087046287701073	0.2816446523729713
1	219	-9850.0	10400.0	-290.0	0.00338	5.405690473953848	0.2463010097145921	0.2755699637696981
1	220	-9850.0	11200.0	-770.0	0.00338	6.183718411544119	0.2659056864904735	0.3520558154741364
1	221	-9850.0	12000.0	-330.0	0.00338	7.431612616439392	0.2902044408151471	0.4103176014096403
1	222	-9850.0	12800.0	-10.0	0.00338	7.195525777746268	0.4061757682688329	0.4009294463236563
1	223	-9850.0	13600.0	-250.0	0.00338	6.981840457469697	0.3719366144566982	0.4440045107813934
1	224	-9850.0	800.0	-20.0	0.00338	14.792861434529412	0.4310267670403958	0.3873994581366183
1	225	-9850.0	1600.0	-10.0	0.00338	15.054560498712116	0.417220656609612	0.371108247844438
1	226	-9850.0	2400.0	-10.0	0.00338	11.73056861756716	0.540923405895477	0.4050712794497509
1	227	-9850.0	3200.0	-10.0	0.00338	8.759919532515154	0.672081454778405	0.4796242756675321
1	228	-9850.0	4000.0	-10.0	0.00338	6.927417331924245	0.5224232179266526	0.3876755803154288
1	229	-9850.0	4800.0	-610.0	0.00338	7.348112254338464	0.4716167316183451	0.3479139823404026
1	230	-9850.0	5600.0	-690.0	0.00338	6.958484961323078	0.3227868614109668	0.2995925959199467
1	231	-9850.0	6400.0	-10.0	0.00338	8.337064962469698	0.2278008217865115	0.3741455921329178
1	232	-8000.0	0.0	-10.0	0.00449	14.115245706523082	0.6593798332149446	0.4208102453265899
1	233	-8000.0	7200.0	-10.0	0.00449	9.380285510333332	0.4782436646346963	0.5298785175418241
1	234	-8000.0	8000.0	-30.0	0.00449	9.329261126257578	0.5619086937126824	0.551968294189005
1	235	-8000.0	8800.0	-10.0	0.00449	9.042610576954548	0.622655579517788	0.485422842010649
1	236	-8000.0	9600.0	-90.0	0.00449	9.789227505545457	0.493430386071012	0.41390719008927
1	237	-8000.0	10400.0	-10.0	0.00449	11.066517800492308	0.3600633595039419	0.4183251454288355
1	238	-8000.0	11200.0	-10.0	0.00449	10.117380170530303	0.4926020194487073	0.5047513965925824
1	239	-8000.0	12000.0	-10.0	0.00449	19.39762122275757	0.3929219022739036	0.547274216652379
1	240	-8000.0	12800.0	-770.0	0.00449	20.2780648180303	0.3619962149655588	0.6105062023440627
1	241	-8000.0	13600.0	-10.0	0.00449	11.106396868287876	0.3432199048182068	0.5331919840350036
1	242	-8000.0	800.0	-10.0	0.00449	17.63776701325758	0.4923258972428759	0.4183251454496316
1	243	-8000.0	1600.0	-10.0	0.00449	17.610691460848493	0.4696838761520597	0.456982254595673
1	244	-8000.0	2400.0	-10.0	0.00449	13.348929243151517	0.4536687880897611	0.5199381180830815
1	245	-8000.0	3200.0	-10.0	0.00449	7.751525559984846	0.4174967788079456	0.3719366144811728
1	246	-8000.0	4000.0	-10.0	0.00449	8.854455474089551	0.3785635474509798	0.5497593165746079
1	247	-8000.0	4800.0	-50.0	0.00449	7.9786176635970145	0.3434960270070619	0.4892885529593476
1	248	-8000.0	5600.0	-10.0	0.00449	9.879362392149252	0.3111897286542804	0.6016702916961969
1	249	-8000.0	6400.0	-10.0	0.00449	9.98772895549254	0.3636529482093192	0.5701923599814234
1	250	-5950.0	0.0	-10.0	0.0056	7.143725062307693	0.53788606158804	0.3526080598815555
1	251	-5950.0	8000.0	-10.0	0.0056	7.772499071597016	0.4608479655129651	0.4972960969704788
1	252	-5950.0	8800.0	-10.0	0.0056	6.729532073772727	0.4299222781853802	0.3807725251045642
1	253	-5950.0	9600.0	-10.0	0.0056	6.541555032397058	0.419981878688299	0.2576220202469142
1	254	-5950.0	10400.0	-10.0	0.0056	7.889920037307696	0.3901606802092221	0.2805401635407324
1	255	-5950.0	11200.0	-10.0	0.0056	16.21068604782353	0.3912651690376412	0.530430761968766
1	256	-5950.0	12000.0	-10.0	0.0056	24.588869613272724	0.5069603742883251	1.027726858944762
1	257	-5950.0	12800.0	-10.0	0.0056	27.911080778716418	0.4081086237501143	1.0862647671036396
1	258	-5950.0	13600.0	-10.0	0.0056	19.16590703315151	0.4771391757946764	0.9741591505641338
1	259	-5950.0	800.0	-10.0	0.0056	13.858403339176467	0.449250832742839	0.4031384239913878
1	260	-5950.0	1600.0	-10.0	0.0056	14.233506000378783	0.567431137865388	0.4448328774360949
1	261	-5950.0	2400.0	-10.0	0.0056	13.011758056462686	0.6574469777503571	0.5271172954747375
1	262	-5950.0	3200.0	-10.0	0.0056	11.810063403742424	0.5055797632409176	0.4246759562270469
1	263	-5950.0	4000.0	-10.0	0.0056	7.66684317978788	0.3920935356646143	0.4020339351554707
1	264	-5950.0	4800.0	-10.0	0.0056	7.096111707200001	0.4227431007719376	0.4705122428163812
1	265	-5950.0	5600.0	-10.0	0.0056	8.188981654461537	0.5169007737585266	0.5527966608572874
1	266	-5950.0	6400.0	-10.0	0.0056	8.600814696439397	0.5019901745124803	0.5886925479213878
1	267	-2800.0	0.0	-10.0	0.0111	6.995933416876923	0.5378860616067141	0.5105499629775744
1	268	-2800.0	7200.0	-10.0	0.0111	10.256222552909092	0.773418305201355	0.49646773036798
1	269	-2800.0	8000.0	-10.0	0.0111	10.52921925821212	0.6049837581953181	0.5094454741713663
1	270	-2800.0	8800.0	-410.0	0.0111	43.99598427666666	0.4467657329090295	0.5102738407925392
1	271	-2800.0	9600.0	-10.0	0.0111	46.80147418612122	0.548378705504848	0.5922821366257748
1	272	-2800.0	10400.0	-10.0	0.0111	54.29488049313846	0.4832138643688067	0.655790244497401
1	273	-2800.0	11200.0	-10.0	0.0111	64.23915289763634	0.5762670485248546	0.6704247215168194
1	274	-2800.0	12000.0	-10.0	0.0111	16.155964816439393	0.488460186307334	0.4315790114094761
1	275	-2800.0	12800.0	-10.0	0.0111	15.52259716489394	0.6044315137610198	0.6276257792333658
1	276	-2800.0	13600.0	-10.0	0.0111	10.71329848557576	0.5273934176737785	0.4970199747744087
1	277	-2800.0	800.0	-10.0	0.0111	6.248270291424244	0.5994613140324268	0.5086171075013861
1	278	-2800.0	1600.0	-10.0	0.0111	7.497453634136364	0.4359969667626228	0.450631443780202
1	279	-2800.0	3200.0	-10.0	0.0111	14.54241740504545	0.5102738407822118	0.6831263430992367
1	280	-2800.0	5600.0	-10.0	0.0111	8.24708653767164	0.8029633814740345	0.6867159318108389
1	281	-2800.0	6400.0	-10.0	0.0111	7.0532845019701504	0.5856552036006525	0.4547732769266683
1	282	0.0	-14400.0	-30.0	0.00116	14.07586256372308	0.9736069061834528	0.7582315837300957
1	283	800.0	-11200.0	-770.0	0.00116	6.101279971441177	0.4843183531625653	0.4614002099109055
1	284	0.0	-10400.0	-720.0	0.00116	8.379329391028987	0.8463145681483545	0.5743341930891269
1	285	800.0	-10400.0	-620.0	0.00116	7.870234774530304	0.8333368243483635	0.5414756502995004
1	286	0.0	-9600.0	-10.0	0.00116	8.666592162530302	0.8819343330117165	0.5389905504310307
1	287	800.0	-9600.0	-10.0	0.00116	8.80486159732353	1.0409807249255438	0.5801327594479468
1	288	0.0	-8800.0	-50.0	0.00116	7.324081864695653	0.8532176233610587	0.4605718433014747
1	289	800.0	-8800.0	-740.0	0.00116	9.087547537651515	1.0984141442492124	0.4972960969982071
1	290	0.0	-8000.0	-180.0	0.00116	7.798013491430772	0.7712093275339063	0.4326835002847221
1	291	800.0	-8000.0	-760.0	0.00116	8.51244882795455	0.9515171294594535	0.5724013376171824
1	292	0.0	-7200.0	-10.0	0.00116	8.322935859652171	0.8822104552193869	0.4959154859496679
1	293	800.0	-14400.0	-480.0	0.00116	11.604226242955882	1.0506450022697038	0.8609490451799395
1	294	800.0	-7200.0	-10.0	0.00116	8.248294354558823	0.8374786574904444	0.5411995280983376
1	295	0.0	-6400.0	-280.0	0.00116	9.413175431323074	0.8446578349183167	0.5779237817691808
1	296	800.0	-6400.0	-10.0	0.00116	8.47738834813235	0.8106948033055059	0.5663266490256511
1	297	0.0	-5600.0	-750.0	0.00116	9.046050828910452	0.9208675643870734	0.5561101273193433
1	298	800.0	-5600.0	-100.0	0.00116	7.595961927750004	0.6436408673390961	0.5041991521703089
1	299	0.0	-4800.0	-10.0	0.00116	9.427801346537317	0.8656431227365124	0.6403274008208762
1	300	800.0	-4800.0	-530.0	0.00116	8.142194872014707	0.76596300556086	0.5445129945626571
1	301	0.0	-4000.0	-10.0	0.00116	9.536661565430766	0.7035593864988372	0.5616325714813861
1	302	800.0	-4000.0	-710.0	0.00116	10.869243345632356	0.6425363784729043	0.6894771538971652
1	303	0.0	-3200.0	-190.0	0.00116	8.077622435217393	0.7228879410688871	0.5464458500559635
1	304	0.0	-13600.0	-10.0	0.00116	12.919273376666666	1.045122558080216	0.7825303380667944
1	305	800.0	-3200.0	-10.0	0.00116	9.384430657882357	0.5867596924300621	0.5754386819162726
1	306	0.0	-2400.0	-10.0	0.00116	7.138617604107692	0.6657306439680272	0.4495269549853114
1	307	800.0	-2400.0	-10.0	0.00116	7.943088262242424	0.5718490931845818	0.5111022074001308
1	308	0.0	-1600.0	-730.0	0.00116	7.992670376304347	0.7137759082091066	0.6008419250853516
1	309	0.0	-800.0	-60.0	0.00116	12.00290929410606	0.5914537699624437	0.7002459200120239
1	310	800.0	-800.0	-440.0	0.00116	12.375519789147056	0.7474628176378723	0.8181501029011545
1	311	800.0	-13600.0	-40.0	0.00116	12.171680163191178	0.8880090216165457	0.6549618778772186
1	312	0.0	-12800.0	-10.0	0.00116	11.053011463846154	0.6640739107412432	0.6157525243076305
1	313	800.0	-12800.0	-690.0	0.00116	10.55849185737879	0.7123952971714604	0.5417517725109909
1	314	0.0	-12000.0	-770.0	0.00116	9.875167446376812	0.5307068841470106	0.519109751439415
1	315	800.0	-12000.0	-30.0	0.00116	6.469428944318181	0.6002896806206369	0.4663704096658121
1	316	0.0	-11200.0	-770.0	0.00116	6.5211188685757575	0.5039230299624966	0.4208102453046619
1	317	2000.0	-14400.0	-10.0	0.00227	13.396482957272728	0.7910901265474501	0.7830825825036392
1	318	3200.0	-11200.0	-160.0	0.00227	8.66984327142647	0.8835910662718875	0.6839547096950862
1	319	2000.0	-10400.0	-40.0	0.00227	8.95532697857971	0.7905378820980145	0.6251406793596613
1	320	3200.0	-10400.0	-70.0	0.00227	9.869294811159424	0.9031957430419684	0.7151565192337369
1	321	2000.0	-9600.0	-10.0	0.00227	11.143134671514709	1.1439743086039964	0.7234401854750326
1	322	3200.0	-9600.0	-10.0	0.00227	10.898825792911769	1.0506450022353266	0.6359094454871109
1	323	2000.0	-8800.0	-10.0	0.00227	11.397871244647062	1.2585650250048988	0.6082972246685503
1	324	3200.0	-8800.0	-10.0	0.00227	14.689834263000003	0.9297034750469644	0.6149241576745741
1	325	2000.0	-8000.0	-10.0	0.00227	9.727905153272728	1.121608409754238	0.5671550156544635
1	326	3200.0	-8000.0	-10.0	0.00227	14.855086196424244	1.0155774818051313	0.7781123827300581
1	327	2000.0	-7200.0	-10.0	0.00227	7.651283721701492	0.8148366364242441	0.5008856856932569
1	328	3200.0	-14400.0	-800.0	0.00227	14.84835918460606	0.7220595744837894	0.7389030291867839
1	329	3200.0	-7200.0	-10.0	0.00227	11.09676587235821	0.5301546397680273	0.5585952272091754
1	330	2000.0	-6400.0	-750.0	0.00227	7.2488571426060595	0.7949558374409751	0.5130350628460445
1	331	3200.0	-6400.0	-170.0	0.00227	7.691938118545455	0.4984005858328508	0.4671987762905218
1	332	2000.0	-5600.0	-10.0	0.00227	6.579406811772728	0.4304745226004385	0.4340641112935078
1	333	3200.0	-5600.0	-10.0	0.00227	6.461745740454544	0.6787083877975856	0.4602957210810716
1	334	2000.0	-4800.0	-10.0	0.00227	9.066344308075758	0.6215510906811635	0.5897970367029798
1	335	3200.0	-4800.0	-560.0	0.00227	8.950828616757578	0.795508081867917	0.5500354387200311
1	336	2000.0	-4000.0	-10.0	0.00227	11.2212709904697	0.8838671884714943	0.6745665546167418
1	337	3200.0	-4000.0	-20.0	0.00227	12.585752163954544	1.154190830319641	0.6082972246464811
1	338	2000.0	-3200.0	-10.0	0.00227	11.13432184022388	1.004808715675984	0.6814696098120449
1	339	2000.0	-13600.0	-20.0	0.00227	11.720631322970148	0.91865858673165	0.7792168715771514
1	340	3200.0	-3200.0	-10.0	0.00227	11.569413665268655	1.0754960009737853	0.5400950392204037
1	341	2000.0	-2400.0	-750.0	0.00227	10.205833740393937	0.8454862015438753	0.5870358146201902
1	342	3200.0	-2400.0	-620.0	0.00227	11.86232726857576	0.9970772938445124	0.6452976005541378
1	343	2000.0	-1600.0	-750.0	0.00227	7.541724281485296	0.7071489752189275	0.540647283652863
1	344	3200.0	-1600.0	-10.0	0.00227	10.864688851764706	0.7990976705557519	0.8615012895863681
1	345	2000.0	-800.0	-10.0	0.00227	7.013857543779413	0.7736944273977078	0.5196619958154272
1	346	3200.0	-800.0	-110.0	0.00227	9.68172972025	0.883591066304143	0.7256491631629947
1	347	3200.0	-13600.0	-10.0	0.00227	14.206798816477614	0.6695963549206868	0.7441493511371946
1	348	2000.0	-12800.0	-10.0	0.00227	9.05067548509091	0.7554703616710728	0.5547295163022106
1	349	3200.0	-12800.0	-10.0	0.00227	12.569645485939397	0.9098226760694956	0.5820656149048952
1	350	2000.0	-12000.0	-150.0	0.00227	10.415157373691178	0.6690441104906326	0.6875442984250796
1	351	3200.0	-12000.0	-10.0	0.00227	12.148500557014705	1.0575480574429377	0.6927906203778955
1	352	2000.0	-11200.0	-10.0	0.00227	8.25720847404412	0.8010305260059094	0.6748426768266759
1	353	4550.0	-14400.0	-10.0	0.00338	11.248311573061535	0.9429573410164288	0.5367815727645725
1	354	4550.0	-7200.0	-100.0	0.00338	11.572041245985508	0.4890124307395104	0.5649460380051233
1	355	4550.0	-6400.0	-250.0	0.00338	6.954707615553845	0.6240361905629319	0.4332357446785597
1	356	4550.0	-5600.0	-10.0	0.00338	7.3848649130597	0.8264337691840425	0.455601643526762
1	357	4550.0	-4800.0	-10.0	0.00338	8.257420654447763	0.8369264130915134	0.482937742146423
1	358	4550.0	-4000.0	-740.0	0.00338	10.20892792404615	1.067488456935916	0.4997811968373926
1	359	4550.0	-3200.0	-10.0	0.00338	10.916352730275367	1.1809746845054283	0.6074688580623735
1	360	4550.0	-2400.0	-10.0	0.00338	13.732777088369232	1.114153110119685	0.9537261071742944
1	361	4550.0	-1600.0	-10.0	0.00338	12.524971396347826	1.1950569171526544	1.0266223701402517
1	362	4550.0	-800.0	-70.0	0.00338	11.38398149790909	1.0020474936277133	0.8766880110736133
1	363	4550.0	-13600.0	-10.0	0.00338	26.176447516463774	0.9470991741590756	0.5696401155400513
1	364	4550.0	-12800.0	-10.0	0.00338	28.697958920446165	0.8250531581178198	0.554729516287922
1	365	4550.0	-12000.0	-10.0	0.00338	9.49280072084058	1.0379433806529093	0.6052598803789389
1	366	4550.0	-11200.0	-20.0	0.00338	10.137565399666665	1.0230327814036095	0.6637977885042879
1	367	4550.0	-10400.0	-10.0	0.00338	10.4411100714058	1.0716302900481465	0.7745227940057239
1	368	4550.0	-9600.0	-10.0	0.00338	10.754854484954553	0.9153451202195132	0.8054484813474556
1	369	4550.0	-8800.0	-10.0	0.00338	14.373010416753624	0.7604405614037688	0.8833149440865692
1	370	4550.0	-8000.0	-10.0	0.00338	12.759460921446152	0.4959154859621173	0.7107385639469401
1	371	6400.0	-14400.0	-10.0	0.00449	20.132299155303023	1.009502793209356	0.5351248394933666
1	372	6400.0	-7200.0	-10.0	0.00449	22.51539140810607	0.7068728530508687	0.4006533240967456
1	373	6400.0	-6400.0	-10.0	0.00449	22.72671085069697	0.7228879411206655	0.3849143582133991
1	374	6400.0	-5600.0	-10.0	0.00449	21.888145470953845	0.780045238203983	0.5365054505419058
1	375	6400.0	-4800.0	-10.0	0.00449	7.866283565523076	1.0409807249409648	0.6406035230381668
1	376	6400.0	-4000.0	-10.0	0.00449	8.211634638424243	0.9316363304814188	0.6889249094826728
1	377	6400.0	-3200.0	-10.0	0.00449	8.10422611540909	0.8487996680302643	0.6745665546675298
1	378	6400.0	-2400.0	-740.0	0.00449	9.360704930402989	1.1666163296614258	0.7576793393513953
1	379	6400.0	-1600.0	-100.0	0.00449	9.205301343909086	1.0517494910437983	0.7405597624271488
1	380	6400.0	-800.0	-150.0	0.00449	9.886775168647056	1.050645002229526	0.9095465538295696
1	381	6400.0	-13600.0	-10.0	0.00449	32.089109734348504	0.8518370123232711	0.4959154859328328
1	382	6400.0	-12800.0	-10.0	0.00449	30.89320921889552	0.8786208665223566	0.5864835702301722
1	383	6400.0	-12000.0	-10.0	0.00449	27.069194270000004	0.9316363304952828	0.6632455441128553
1	384	6400.0	-11200.0	-50.0	0.00449	9.476433609	1.0581003018705868	0.7267536519950918
1	385	6400.0	-10400.0	-10.0	0.00449	8.792340240307691	0.7897095155000428	0.5566623717382213
1	386	6400.0	-9600.0	-630.0	0.00449	9.74669389385294	0.8181501029458592	0.6759471657053172
1	387	6400.0	-8800.0	-10.0	0.00449	10.48763028775758	0.8891135104806153	0.6883726650748295
1	388	6400.0	-8000.0	-10.0	0.00449	12.871295895925376	0.8159411253048656	0.5690878711228711
1	389	8450.0	-14400.0	-10.0	0.0056	7.151146926369232	0.8410682462033195	0.4114220902123117
1	390	8450.0	-7200.0	-10.0	0.0056	21.871796793695648	0.7805974826132411	0.4324073780705438
1	391	8450.0	-6400.0	-10.0	0.0056	20.4499933256	0.6356333233039148	0.3147793173714
1	392	8450.0	-5600.0	-220.0	0.0056	10.20962058928358	0.7742466718073899	0.3934741467101827
1	393	8450.0	-4800.0	-10.0	0.0056	8.151935505597011	0.5257366844228031	0.4583628656350166
1	394	8450.0	-4000.0	-640.0	0.0056	10.141258127153844	0.7104624417222929	0.5668788934619303
1	395	8450.0	-3200.0	-40.0	0.0056	9.046392776115942	0.5759909263285015	0.4467657328906383
1	396	8450.0	-2400.0	-10.0	0.0056	10.781080298692308	0.611610691188751	0.5886925479184167
1	397	8450.0	-1600.0	-450.0	0.0056	9.07897104201449	0.8140082697948661	0.686439809596236
1	398	8450.0	-800.0	-10.0	0.0056	8.385508442984847	0.784463193519357	0.8018588926156234
1	399	8450.0	-13600.0	-10.0	0.0056	8.79905100228985	1.1511534860349817	0.6447453561591683
1	400	8450.0	-12800.0	-10.0	0.0056	7.556145370523078	0.8794492331822923	0.5428562613362976
1	401	8450.0	-12000.0	-90.0	0.0056	8.479781678405798	1.0948245555799103	0.6571708555374518
1	402	8450.0	-11200.0	-10.0	0.0056	9.061332970045454	1.1561236857819657	0.6530290224129136
1	403	8450.0	-10400.0	-10.0	0.0056	7.196746514405797	0.9553828404344658	0.4950871193122259
1	404	8450.0	-9600.0	-10.0	0.0056	8.333329137409091	0.8615012896585182	0.5191097514170624
1	405	8450.0	-8800.0	-640.0	0.0056	10.615422788217394	0.903195743111572	0.4895646751469295
1	406	8450.0	-8000.0	-10.0	0.0056	10.41793730629231	0.7819780936692783	0.4881840641251282
1	407	11600.0	-14400.0	-10.0	0.0111	9.755790172681817	0.8915986103175374	0.7971648151135167
1	408	11600.0	-7200.0	-10.0	0.0111	12.014667313257574	1.063070501632991	0.6831263430971146
1	409	11600.0	-6400.0	-10.0	0.0111	11.874166365257576	1.394969395895109	0.8487996680360645
1	410	11600.0	-5600.0	-10.0	0.0111	10.425993109738462	1.2121764940760515	0.71874610796755
1	411	11600.0	-4800.0	-10.0	0.0111	8.282253136692306	0.812903780999268	0.4840422309942236
1	412	11600.0	-4000.0	-10.0	0.0111	6.812405318621213	0.9482036630058857	0.5017140523234838
1	413	11600.0	-3200.0	-10.0	0.0111	6.080184367636363	0.8264337691796569	0.4475940995184602
1	414	11600.0	-2400.0	-10.0	0.0111	5.884336560149253	0.875583522236989	0.5025424189542766
1	415	11600.0	-1600.0	-30.0	0.0111	5.267043894727272	0.6792606321832177	0.4509075660076786
1	416	11600.0	-800.0	-180.0	0.0111	36.61111545570589	0.4768630535686147	0.4268849338872803
1	417	11600.0	-13600.0	-10.0	0.0111	9.305575978	1.266296446864948	0.612162935624747
1	418	11600.0	-12800.0	-10.0	0.0111	8.766062396417908	1.1403847199206885	0.5696401155693361
1	419	11600.0	-12000.0	-10.0	0.0111	9.610004589530307	1.0785333452935302	0.5171768959950572
1	420	11600.0	-11200.0	-10.0	0.0111	24.42151697123529	0.9501365184731616	0.5997374362625914
1	421	11600.0	-10400.0	-10.0	0.0111	35.69699343489231	0.7924707375555287	0.5464458500770426
1	422	11600.0	-9600.0	-10.0	0.0111	33.105658178058825	0.6138196688503991	0.4823854977578198
1	423	11600.0	-8800.0	-10.0	0.0111	32.648154188227274	0.5737819486606286	0.328033183342845
1	424	11600.0	-8000.0	-10.0	0.0111	8.945715613641793	0.5991851918273023	0.3992727130452356
1	425	0.0	0.0	-10.0	0.00116	12.861345196086956	0.6085733468722601	0.8985016654853951
1	426	800.0	3200.0	-730.0	0.00116	9.076895356720584	0.8672998559938543	0.5889686701470251
1	427	0.0	4000.0	-10.0	0.00116	17.082576038476923	0.7424926178982444	0.5583191050190472
1	428	800.0	4000.0	-750.0	0.00116	19.051285222764697	0.8617774118412898	0.6342527122931484
1	429	0.0	4800.0	-10.0	0.00116	19.422694819641794	1.0525778576945386	0.7607166836330843
1	430	800.0	4800.0	-10.0	0.00116	19.45102265479412	1.074667634351622	0.8225680582900932
1	431	0.0	5600.0	-10.0	0.00116	20.406525875328366	1.2364752483741286	0.9222481754409884
1	432	800.0	5600.0	-10.0	0.00116	18.62347829045589	1.1420414531498777	0.8507325235203169
1	433	0.0	6400.0	-10.0	0.00116	10.427155612969234	0.8537698677912544	0.8187023473664351
1	434	800.0	6400.0	-20.0	0.00116	8.647531732941175	0.8487996680250298	0.8018588926434932
1	435	0.0	7200.0	-750.0	0.00116	9.16785543828986	0.6996936756224306	0.7065967308354172
1	436	800.0	0.0	-80.0	0.00116	13.473592014651514	0.7104624417054579	0.8576355786567678
1	437	800.0	7200.0	-10.0	0.00116	7.41663894842647	0.5823417371227518	0.5757148041106449
1	438	0.0	8000.0	-760.0	0.00116	7.673052011923076	0.545617483438186	0.5287740287268448
1	439	800.0	8000.0	-20.0	0.00116	7.820609549893938	0.6375661787467162	0.5790282706060882
1	440	0.0	8800.0	-750.0	0.00116	9.199513221724636	0.4636091875987259	0.4376537000276039
1	441	800.0	8800.0	-760.0	0.00116	18.118225976878787	0.4293700337667851	0.5884164256915062
1	442	0.0	9600.0	-760.0	0.00116	16.294088568318184	0.3310705276522626	0.4818332533393662
1	443	800.0	9600.0	-740.0	0.00116	18.693032976264703	0.618237624167188	0.607468858071852
1	444	0.0	10400.0	-770.0	0.00116	15.068115197956525	0.254584675987153	0.5047513966220082
1	445	800.0	10400.0	-120.0	0.00116	16.45313580036364	0.2965552516045874	0.4058996460973789
1	446	0.0	11200.0	-20.0	0.00116	8.697374261333335	0.2275246995911488	0.3901606802106369
1	447	0.0	800.0	-20.0	0.00116	14.24390415557575	0.6803651210024413	0.943785707620342
1	448	800.0	11200.0	-760.0	0.00116	14.140200942352935	0.5191097514415368	0.4440045108297766
1	449	0.0	12000.0	-10.0	0.00116	6.003222905695651	0.4470418551186807	0.4914975306081219
1	450	800.0	12000.0	-220.0	0.00116	6.87998047751515	0.5577668606162968	0.5053036410472527
1	451	0.0	12800.0	-10.0	0.00116	7.587048265446155	0.4459373662721534	0.5326397396226332
1	452	800.0	12800.0	-760.0	0.00116	6.164463334333332	0.6726336992206258	0.5116544517977883
1	453	0.0	13600.0	-770.0	0.00116	7.535357346753623	0.4926020194438974	0.5434085057278718
1	454	800.0	13600.0	-750.0	0.00116	6.558315046102941	0.517729140391017	0.4815571311076453
1	455	800.0	800.0	-750.0	0.00116	11.835907373499996	0.682297976472122	0.7902617598684155
1	456	0.0	1600.0	-400.0	0.00116	13.371246041782602	0.7571270949012522	0.7877766599958428
1	457	800.0	1600.0	-750.0	0.00116	12.366034512757569	0.7574032170983123	0.8471429347535411
1	458	0.0	2400.0	-750.0	0.00116	9.908863012492304	0.6764994101212243	0.5765431707383256
1	459	800.0	2400.0	-10.0	0.00116	8.264527005787878	0.5964239697365903	0.5514160498016748
1	460	0.0	3200.0	-750.0	0.00116	9.27001969466667	0.6174092575710552	0.5188336292391006
1	461	2000.0	0.0	-10.0	0.00227	9.26666161584058	0.8322323355394676	0.6734620657972351
1	462	3200.0	3200.0	-10.0	0.00227	9.072842787179102	0.4368253333600285	0.6356333232923143
1	463	2000.0	4000.0	-240.0	0.00227	10.146701435954544	0.6723575769992325	0.6000135584810137
1	464	3200.0	4000.0	-20.0	0.00227	8.580051734136362	0.6254168015659172	0.5494831943522243
1	465	2000.0	4800.0	-10.0	0.00227	8.875847252969692	0.7560226060816042	0.6985891868016508
1	466	3200.0	4800.0	-740.0	0.00227	9.937928131969691	0.6814696098638231	0.6588275888233704
1	467	2000.0	5600.0	-10.0	0.00227	10.326592688681815	0.9517932516886278	0.8112470477349945
1	468	3200.0	5600.0	-10.0	0.00227	8.919302660196967	0.7082534640614935	0.6276257792980181
1	469	2000.0	6400.0	-10.0	0.00227	7.656970336409091	0.5914537699849373	0.6044315137682349
1	470	3200.0	6400.0	-30.0	0.00227	8.395629128772729	0.7176416191381406	0.5174530182130552
1	471	2000.0	7200.0	-10.0	0.00227	7.96138836847761	0.6245884349535156	0.6237600683326258
1	472	3200.0	0.0	-580.0	0.00227	7.7789261077971	0.8565310898941331	0.5939388698556712
1	473	3200.0	7200.0	-10.0	0.00227	7.271865586850746	0.6005658028563186	0.4959154859621174
1	474	2000.0	8000.0	-730.0	0.00227	11.609288872575757	0.777007893888058	0.7115669305317548
1	475	3200.0	8000.0	-10.0	0.00227	9.242819436606062	0.6919622537684645	0.5975284585470425
1	476	2000.0	8800.0	-10.0	0.00227	18.21024978641177	0.7590599503514099	0.7996499149654344
1	477	3200.0	8800.0	-10.0	0.00227	9.941994261867643	0.7510524063163702	0.6157525243002738
1	478	2000.0	9600.0	-10.0	0.00227	20.87997564017647	0.8026872592321278	0.7270297742310566
1	479	3200.0	9600.0	-10.0	0.00227	10.184380241897058	0.7289626296640965	0.594214992057117
1	480	2000.0	10400.0	-10.0	0.00227	18.29333681776811	0.6094017135235661	0.589797036759993
1	481	3200.0	10400.0	-730.0	0.00227	8.545055633318842	0.7237163077207592	0.5246321956109362
1	482	2000.0	11200.0	-270.0	0.00227	9.830108650764702	0.6949995980638766	0.4531165437072411
1	483	2000.0	800.0	-10.0	0.00227	9.731402524132353	0.8938075879689998	0.7043877531180294
1	484	3200.0	11200.0	-590.0	0.00227	7.079207353441177	0.6999697978008167	0.5906254033940393
1	485	2000.0	12000.0	-10.0	0.00227	5.923765023705881	0.7024548977038055	0.4837661088254576
1	486	3200.0	12000.0	-40.0	0.00227	5.876795231147058	0.5845507147880784	0.4429000219548135
1	487	2000.0	12800.0	-10.0	0.00227	6.597291728106059	0.7397313958205478	0.4741018315118555
1	488	3200.0	12800.0	-10.0	0.00227	5.455730354848486	0.6894771539123027	0.4895646751514564
1	489	2000.0	13600.0	-740.0	0.00227	6.942085936268657	0.7273058964209019	0.5066842520649509
1	490	3200.0	13600.0	-90.0	0.00227	6.556931725507462	0.6861636874219524	0.4812810088885155
1	491	3200.0	800.0	-10.0	0.00227	8.117001262617649	0.8463145681831566	0.641155767459167
1	492	2000.0	1600.0	-10.0	0.00227	7.170154672264708	0.7775601383100486	0.6309392457585176
1	493	3200.0	1600.0	-750.0	0.00227	9.074700865014709	0.7206789634339771	0.8098664366819284
1	494	2000.0	2400.0	-60.0	0.00227	9.422887131090912	0.7803213604071267	0.6502678003544569
1	495	3200.0	2400.0	-240.0	0.00227	9.9910654119697	0.724268552122378	0.7571270948955933
1	496	2000.0	3200.0	-20.0	0.00227	8.519348352671642	0.6063643692331058	0.61575252431626
1	497	4550.0	0.0	-10.0	0.00338	6.585800412565216	0.74497771779034	0.5555578829281935
1	498	4550.0	7200.0	-600.0	0.00338	6.328705667623189	0.4856989642655708	0.3766306919955874
1	499	4550.0	8000.0	-60.0	0.00338	7.365054131061538	0.3625484594050916	0.4335118668712345
1	500	4550.0	8800.0	-10.0	0.00338	7.502810370333332	0.2763983304345854	0.4152878011245109
1	501	4550.0	9600.0	-10.0	0.00338	6.267677788	0.3053911622982899	0.3769068142106145
1	502	4550.0	10400.0	-100.0	0.00338	6.366891377159417	0.3849143582545671	0.4525642992582295
1	503	4550.0	11200.0	-10.0	0.00338	4.804002929757576	0.2645250754730579	0.350675204432671
1	504	4550.0	12000.0	-560.0	0.00338	5.895193814144927	0.4906691640036426	0.4591912322496816
1	505	4550.0	12800.0	-10.0	0.00338	4.586507677692308	0.3501229600145003	0.3451527602547833
1	506	4550.0	13600.0	-90.0	0.00338	4.706253161289856	0.5050275188257177	0.4169445343899162
1	507	4550.0	800.0	-10.0	0.00338	6.614217293681817	0.6764994101556018	0.4724450982536651
1	508	4550.0	1600.0	-10.0	0.00338	9.045284613608697	0.65082004477093	0.765963005582505
1	509	4550.0	2400.0	-10.0	0.00338	9.825497726815383	0.756298728285031	0.7875005377973677
1	510	4550.0	3200.0	-10.0	0.00338	9.707440175507244	0.6392229120041993	0.7886050266301726
1	511	4550.0	4000.0	-370.0	0.00338	9.110142158707689	0.5191097514092815	0.6375661787556287
1	512	4550.0	4800.0	-10.0	0.00338	8.174714954014927	0.8087619478324297	0.5823417371323718
1	513	4550.0	5600.0	-10.0	0.00338	8.00420730961194	0.7955080818611262	0.5091693519782673
1	514	4550.0	6400.0	-10.0	0.00338	6.530838043261537	0.6640739107733571	0.4318551336593051
1	515	6400.0	0.0	-20.0	0.00449	9.941841992276922	0.8695088336365453	0.76844810542933
1	516	6400.0	7200.0	-380.0	0.00449	8.656133949151513	0.300144840323263	0.4895646751619252
1	517	6400.0	8000.0	-10.0	0.00449	12.508106340238804	0.5202142402756149	0.669596354911067
1	518	6400.0	8800.0	-10.0	0.00449	13.151613875181818	0.5572146161739346	0.7524330173629289
1	519	6400.0	9600.0	-500.0	0.00449	10.770499883279408	0.421914734161658	0.5649460379816391
1	520	6400.0	10400.0	-660.0	0.00449	5.627378710061536	0.3451527602752967	0.395130879927205
1	521	6400.0	11200.0	-90.0	0.00449	12.227032561411768	0.3363168495995611	0.3735933476926776
1	522	6400.0	12000.0	-10.0	0.00449	13.8182271689394	0.4108698458063075	0.5044752744132058
1	523	6400.0	12800.0	-10.0	0.00449	14.664911393671646	0.7187461079628814	0.6196182352338352
1	524	6400.0	13600.0	-80.0	0.00449	6.883758918924243	0.953726107151235	0.54948319435279
1	525	6400.0	800.0	-10.0	0.00449	6.568636706470589	0.4760346869460271	0.4746540758983367
1	526	6400.0	1600.0	-10.0	0.00449	6.51763314739394	0.538438306010172	0.5911776477873112
1	527	6400.0	2400.0	-10.0	0.00449	7.72519610722388	0.6082972246918933	0.6530290224170163
1	528	6400.0	3200.0	-10.0	0.00449	6.383176572712121	0.561908693707731	0.5122066962347748
1	529	6400.0	4000.0	-170.0	0.00449	6.801438590560607	0.7212312078323416	0.5075126186724012
1	530	6400.0	4800.0	-10.0	0.00449	6.286669978892308	0.6450214783773078	0.5423040169189758
1	531	6400.0	5600.0	-100.0	0.00449	6.3165848377384615	0.6591037109905805	0.5196619958536245
1	532	6400.0	6400.0	-600.0	0.00449	5.359999781136365	0.4614002099161398	0.41666841220092
1	533	8450.0	0.0	-10.0	0.0056	8.16968025695652	0.7217834522608401	0.7786646271312523
1	534	8450.0	7200.0	-330.0	0.0056	4.269869430130433	0.523803828971089	0.2780550636493442
1	535	8450.0	8000.0	-10.0	0.0056	5.418246477876922	0.5359532061074659	0.3802202806844126
1	536	8450.0	8800.0	-90.0	0.0056	6.907515770869565	0.6897532760840397	0.4417955331238479
1	537	8450.0	9600.0	-10.0	0.0056	6.850983827939393	0.6726336991829944	0.4031384239729966
1	538	8450.0	10400.0	-10.0	0.0056	14.104085033811591	0.7913662487408321	0.4299222781504369
1	539	8450.0	11200.0	-10.0	0.0056	14.003403605333329	0.6972085757539602	0.4340641112918103
1	540	8450.0	12000.0	-10.0	0.0056	30.447596709985508	0.7750750384813315	0.5447891167837675
1	541	8450.0	12800.0	-10.0	0.0056	44.89962811521538	0.6914100093804272	0.5028185411541666
1	542	8450.0	13600.0	-10.0	0.0056	34.84681431431885	0.6966563313308383	0.4948109970991793
1	543	8450.0	800.0	-20.0	0.0056	7.729596788590912	0.7781123827276534	0.6245884349588915
1	544	8450.0	1600.0	-10.0	0.0056	6.277638303811597	0.4799003978596409	0.5389905504246643
1	545	8450.0	2400.0	-280.0	0.0056	6.907599628523078	0.5088932297130179	0.5146917961134306
1	546	8450.0	3200.0	-10.0	0.0056	8.12496589684058	0.4470418550834544	0.4376536999971875
1	547	8450.0	4000.0	-20.0	0.0056	9.555282371492304	0.5806850038787086	0.457258376779152
1	548	8450.0	4800.0	-10.0	0.0056	9.524751499611938	0.64695433386156	0.4260565672547899
1	549	8450.0	5600.0	-10.0	0.0056	9.340809866567165	0.6475065782619054	0.4310267669947007
1	550	8450.0	6400.0	-10.0	0.0056	4.787487313092307	0.4928781416658567	0.3001448403072768
1	551	11600.0	0.0	-1000.0	0.0111	43.58133244818461	0.7140520304116842	0.5842745925722024
1	552	11600.0	7200.0	-10.0	0.0111	22.74758424586364	0.3782874252558999	0.4371014556064621
1	553	11600.0	8000.0	-10.0	0.0111	20.825266174238813	0.4950871193269388	0.4395865554824301
1	554	11600.0	8800.0	-1000.0	0.0111	22.062586080469703	0.6237600683672863	0.6185137463925422
1	555	11600.0	9600.0	-10.0	0.0111	18.80363348939706	0.6149241577020195	0.6174092575653966
1	556	11600.0	10400.0	-10.0	0.0111	8.061481789615385	0.7350373182890148	0.6615888108600408
1	557	11600.0	11200.0	-10.0	0.0111	7.064973786176472	0.9407483633694936	0.5721252154127658
1	558	11600.0	12000.0	-10.0	0.0111	6.325614653666667	0.8374786574871904	0.443452266384302
1	559	11600.0	12800.0	-10.0	0.0111	5.964593240850746	0.7228879410881273	0.4210863675153035
1	560	11600.0	13600.0	-10.0	0.0111	12.602811009939392	0.7932991041875948	0.4972960969919822
1	561	11600.0	800.0	-10.0	0.0111	42.19935115111762	0.5696401155140209	0.506132007650883
1	562	11600.0	1600.0	-10.0	0.0111	28.35561017148485	0.5312591285907876	0.4387581888374903
1	563	11600.0	2400.0	-10.0	0.0111	9.55418901755224	0.4536687880821216	0.3597872372962712
1	564	11600.0	3200.0	-10.0	0.0111	6.059094861075752	0.5229754623466625	0.3258242057021346
1	565	11600.0	4000.0	-10.0	0.0111	5.730472141227271	0.5699162377506931	0.38325762500246
1	566	11600.0	4800.0	-10.0	0.0111	7.996295805415381	0.8082097034144007	0.48072876450161
1	567	11600.0	5600.0	-10.0	0.0111	9.757152250723076	0.6574469777486595	0.4630569431632955
1	568	11600.0	6400.0	-10.0	0.0111	10.32101910616667	0.4622285765501865	0.4064518904830111
2	1	-14400.0	0.0	-800.0	0.00116	6.406383356628591	0.0770380960904938	0.0408660868150289
2	2	-13600.0	3200.0	-890.0	0.00116	17.901823980218698	0.1761659688377601	0.0505303641023669
2	3	-14400.0	4000.0	-820.0	0.00116	6.7495596348001285	0.1228743826532966	0.0284405874455945
2	4	-13600.0	4000.0	-880.0	0.00116	18.02585601190252	0.1344715153981021	0.0389332313575614
2	5	-14400.0	4800.0	-940.0	0.00116	6.535224396769904	0.1275684601928607	0.0831127846711062
2	6	-13600.0	4800.0	-860.0	0.00116	7.877562049988762	0.1676061803832607	0.0505303641023669
2	7	-14400.0	5600.0	-720.0	0.00116	6.091572094320356	0.0930531841666538	0.0800754403808
2	8	-13600.0	5600.0	-780.0	0.00116	7.131530626935773	0.154628436597407	0.0618513746389628
2	9	-14400.0	6400.0	-710.0	0.00116	5.245204175268986	0.0894635954599283	0.0822844180464772
2	10	-13600.0	6400.0	-850.0	0.00116	4.924098166750333	0.1093443944510235	0.0621274968471724
2	11	-14400.0	7200.0	-870.0	0.00116	5.120800261263803	0.0814560514218483	0.047216897603851
2	12	-13600.0	0.0	-820.0	0.00116	7.136285350770214	0.1085160278263945	0.0411422090232386
2	13	-13600.0	7200.0	-750.0	0.00116	4.738539772801963	0.06406035230464	0.0488736308531089
2	14	-14400.0	8000.0	-910.0	0.00116	4.699764109884874	0.0115971327448055	0.0682021854277848
2	15	-13600.0	8000.0	-930.0	0.00116	4.751542163853788	0.0049701997477737	0.0411422090232386
2	16	-14400.0	8800.0	-10.0	0.00116	5.406716600517595	0.01601508807616	0.1007846059965242
2	17	-13600.0	8800.0	-900.0	0.00116	5.581753696037096	0.0201569211993048	0.0590901525568662
2	18	-14400.0	9600.0	-900.0	0.00116	6.178029829841005	0.0814560514218483	0.1162474496562649
2	19	-13600.0	9600.0	-910.0	0.00116	6.385862930580236	0.0165673324925793	0.0679260632195752
2	20	-14400.0	10400.0	-890.0	0.00116	6.92784855315398	0.0670976965949462	0.0853217623367834
2	21	-13600.0	10400.0	-10.0	0.00116	7.862608025836569	0.0858740067532028	0.0958144062487504
2	22	-14400.0	11200.0	-10.0	0.00116	8.392434796710704	0.0861501289614124	0.0933293063748634
2	23	-14400.0	800.0	-10.0	0.00116	7.740340017065767	0.1184564273219421	0.0684783076359945
2	24	-13600.0	11200.0	-890.0	0.00116	8.258638193291622	0.0245748765306593	0.0781425849233324
2	25	-14400.0	12000.0	-870.0	0.00116	7.69475167875169	0.0190524323664662	0.0339630316097876
2	26	-13600.0	12000.0	-880.0	0.00116	8.67132898615722	0.0411422090232386	0.0455601643545931
2	27	-14400.0	12800.0	-10.0	0.00116	8.398666441463348	0.031201809527691	0.0242987543224496
2	28	-13600.0	12800.0	-870.0	0.00116	8.948114171261746	0.0220897766567724	0.0295450762784331
2	29	-14400.0	13600.0	-600.0	0.00116	9.157576992380744	0.0400377201904	0.0251271209470786
2	30	-13600.0	13600.0	-870.0	0.00116	9.354344538856685	0.0601946413897048	0.040866086815029
2	31	-13600.0	800.0	-990.0	0.00116	7.4410499412260735	0.1560090476384552	0.0861501289614124
2	32	-14400.0	1600.0	-10.0	0.00116	16.767396531919005	0.1653972027175835	0.1060309279525076
2	33	-13600.0	1600.0	-950.0	0.00116	17.172190094766453	0.1662255693422125	0.0922248175420248
2	34	-14400.0	2400.0	-820.0	0.00116	17.425005899404177	0.1143145941987973	0.0949860396241214
2	35	-13600.0	2400.0	-980.0	0.00116	17.567584842882017	0.1736808689638732	0.0911203287091862
2	36	-14400.0	3200.0	-20.0	0.00116	17.150797433849167	0.1375088596884084	0.0555005638501407
2	37	-12400.0	0.0	-170.0	0.00227	6.1239060235784	0.0615752524307531	0.0403138423986096
2	38	-11200.0	3200.0	-840.0	0.00227	6.924540771335248	0.0985756283308469	0.1192847939465711
2	39	-12400.0	4000.0	-950.0	0.00227	10.001159475885215	0.1576657808877132	0.0938815507912828
2	40	-11200.0	4000.0	-10.0	0.00227	8.675176675269299	0.1982557454945325	0.1375088596884083
2	41	-12400.0	4800.0	-800.0	0.00227	10.070244994324447	0.2347038769782069	0.0991278727472662
2	42	-11200.0	4800.0	-10.0	0.00227	8.98749783176195	0.1833451462512111	0.1096205166592331
2	43	-12400.0	5600.0	-10.0	0.00227	7.884319739723198	0.1424790594361821	0.0894635954599283
2	44	-11200.0	5600.0	-10.0	0.00227	7.564290112368152	0.1971512566616939	0.1101727610756524
2	45	-12400.0	6400.0	-30.0	0.00227	5.88378016076165	0.1468970147675366	0.0502542418941572
2	46	-11200.0	6400.0	-950.0	0.00227	6.154725720715671	0.1515910923071007	0.0723440185509297
2	47	-12400.0	7200.0	-930.0	0.00227	5.695309956533477	0.1085160278263945	0.040866086815029
2	48	-11200.0	0.0	-170.0	0.00227	5.287124427670017	0.0803515625890096	0.02402263211424
2	49	-11200.0	7200.0	-840.0	0.00227	5.806793591730725	0.08808298441888	0.0624036190553821
2	50	-12400.0	8000.0	-150.0	0.00227	5.326568098909571	0.0477691420202703	0.0356197648590455
2	51	-11200.0	8000.0	-830.0	0.00227	5.861171248916434	0.1118294943249104	0.0499781196859476
2	52	-12400.0	8800.0	-920.0	0.00227	6.348629995844044	0.079247073756171	0.0386571091493517
2	53	-11200.0	8800.0	-190.0	0.00227	6.354280248731715	0.1225982604450869	0.0635081078882207
2	54	-12400.0	9600.0	-910.0	0.00227	7.609031193748219	0.0740007518001876	0.04804526422848
2	55	-11200.0	9600.0	-10.0	0.00227	7.203543474411118	0.113762349782378	0.0419705756478676
2	56	-12400.0	10400.0	-10.0	0.00227	8.242928457144675	0.0328585427769489	0.0737246295919779
2	57	-11200.0	10400.0	-10.0	0.00227	6.361981958974182	0.1745092355885021	0.05605280826656
2	58	-12400.0	11200.0	-20.0	0.00227	8.617466363479503	0.0254032431552882	0.0334107871933683
2	59	-12400.0	800.0	-930.0	0.00227	5.788673778035751	0.1195609161547807	0.0825605402546869
2	60	-11200.0	11200.0	-10.0	0.00227	6.496382229526436	0.1085160278263945	0.0643364745128496
2	61	-12400.0	12000.0	-890.0	0.00227	8.219867020672867	0.0328585427769489	0.0458362865628027
2	62	-11200.0	12000.0	-10.0	0.00227	6.071555720844855	0.0538438306008827	0.0742768740083972
2	63	-12400.0	12800.0	-880.0	0.00227	7.935909593777541	0.0441795533135448	0.0193285545746758
2	64	-11200.0	12800.0	-880.0	0.00227	6.344660849123399	0.0618513746389628	0.0386571091493517
2	65	-12400.0	13600.0	-880.0	0.00227	8.658645932820715	0.0673738188031559	0.07206789634272
2	66	-11200.0	13600.0	-890.0	0.00227	6.823792999295196	0.0756574850494455	0.0499781196859476
2	67	-11200.0	800.0	-890.0	0.00227	5.273862750630446	0.0588140303486566	0.0295450762784331
2	68	-12400.0	1600.0	-850.0	0.00227	5.402046099572275	0.1952184012042263	0.0800754403808
2	69	-11200.0	1600.0	-930.0	0.00227	4.904050141764134	0.0861501289614124	0.0985756283308469
2	70	-12400.0	2400.0	-960.0	0.00227	15.267109076884903	0.0996801171636855	0.1410984483951338
2	71	-11200.0	2400.0	-900.0	0.00227	5.530350001959177	0.0897397176681379	0.0662693299703173
2	72	-12400.0	3200.0	-950.0	0.00227	17.72261766826965	0.1270162157764414	0.105754805744298
2	73	-9850.0	0.0	-160.0	0.00338	6.482034295948751	0.2134424669460636	0.0886352288352993
2	74	-9850.0	7200.0	-10.0	0.00338	7.603415120814916	0.1214937716122483	0.1195609161547807
2	75	-9850.0	8000.0	-10.0	0.00338	6.621820398168259	0.1551806810138263	0.0469407753956414
2	76	-9850.0	8800.0	-10.0	0.00338	6.671794675549766	0.1750614800049214	0.0693066742606235
2	77	-9850.0	9600.0	-10.0	0.00338	6.835114605874497	0.1532478255563587	0.0806276847972193
2	78	-9850.0	10400.0	-740.0	0.00338	6.759812907139888	0.1723002579228249	0.0762097294658648
2	79	-9850.0	11200.0	-910.0	0.00338	6.7319995934618815	0.1250833603189738	0.1322625377324249
2	80	-9850.0	12000.0	-660.0	0.00338	6.314694321459449	0.1264639713600221	0.1203892827794097
2	81	-9850.0	12800.0	-840.0	0.00338	7.277153953986995	0.1562851698466649	0.1159713274480552
2	82	-9850.0	13600.0	-10.0	0.00338	8.317660818581988	0.1317102933160056	0.0828366624628966
2	83	-9850.0	800.0	-830.0	0.00338	6.288998570801741	0.1532478255563587	0.0469407753956414
2	84	-9850.0	1600.0	-870.0	0.00338	5.328028952456165	0.0731723851755586	0.0455601643545931
2	85	-9850.0	2400.0	-840.0	0.00338	6.456108632757015	0.1391655929376663	0.0762097294658648
2	86	-9850.0	3200.0	-750.0	0.00338	6.648194120378733	0.1656733249257931	0.1115533721167007
2	87	-9850.0	4000.0	-10.0	0.00338	7.207074489699615	0.241883054391658	0.0715156519263007
2	88	-9850.0	4800.0	-730.0	0.00338	6.568027001826614	0.1764420910459697	0.0538438306008828
2	89	-9850.0	5600.0	-10.0	0.00338	6.640005920009382	0.1714718912981959	0.0637842300964303
2	90	-9850.0	6400.0	-10.0	0.00338	7.852269765093645	0.1499343590578428	0.0800754403808
2	91	-8000.0	0.0	-730.0	0.00449	6.263274786926289	0.2888238297872995	0.0756574850494455
2	92	-8000.0	7200.0	-710.0	0.00449	11.5439484333578	0.1863824905415174	0.1573896586795035
2	93	-8000.0	8000.0	-150.0	0.00449	11.942003823143557	0.1659494471340029	0.1513149700988911
2	94	-8000.0	8800.0	-10.0	0.00449	10.102529883726604	0.1747853577967119	0.112933983157749
2	95	-8000.0	9600.0	-250.0	0.00449	9.577900098889996	0.0847695179203641	0.10409807249504
2	96	-8000.0	10400.0	-10.0	0.00449	6.553375427043559	0.0334107871933683	0.0665454521785269
2	97	-8000.0	11200.0	-10.0	0.00449	6.521984793316936	0.0770380960904938	0.0538438306008828
2	98	-8000.0	12000.0	-700.0	0.00449	9.78891397701702	0.2443681542655449	0.1112772499084911
2	99	-8000.0	12800.0	-440.0	0.00449	9.920482516630278	0.3120180952769105	0.0941576729994924
2	100	-8000.0	13600.0	-10.0	0.00449	10.103483764925114	0.3592349928807615	0.0764858516740745
2	101	-8000.0	800.0	-740.0	0.00449	5.369184760888043	0.2278008217729656	0.0687544298442041
2	102	-8000.0	1600.0	-10.0	0.00449	4.531556279393314	0.0416944534396579	0.0372764981083034
2	103	-8000.0	2400.0	-690.0	0.00449	5.088786235441127	0.0695827964688331	0.0295450762784331
2	104	-8000.0	3200.0	-690.0	0.00449	5.871937490947933	0.1295013156503283	0.0364481314836745
2	105	-8000.0	4000.0	-770.0	0.00449	5.103799292128792	0.1270162157764414	0.0474930198120607
2	106	-8000.0	4800.0	-450.0	0.00449	4.884195646968102	0.0474930198120607	0.015186721451531
2	107	-8000.0	5600.0	-810.0	0.00449	5.999645002852591	0.0165673324925793	0.0916725731256055
2	108	-8000.0	6400.0	-10.0	0.00449	6.873850081364325	0.0342391538179972	0.1082399056181848
2	109	-5950.0	0.0	-10.0	0.0056	6.871622809075493	0.2062632895326125	0.1433074260608111
2	110	-5950.0	7200.0	-720.0	0.0056	5.4259525216156375	0.2344277547699974	0.1024413392457821
2	111	-5950.0	8000.0	-10.0	0.0056	6.275556600190644	0.3622723371710678	0.1560090476384552
2	112	-5950.0	8800.0	-10.0	0.0056	6.7668379518412	0.306771773320927	0.1808600463773242
2	113	-5950.0	9600.0	-10.0	0.0056	6.296957493360882	0.2413308099752388	0.1949422789960167
2	114	-5950.0	10400.0	-250.0	0.0056	5.995059556207115	0.1731286245474539	0.0684783076359945
2	115	-5950.0	11200.0	-10.0	0.0056	6.036977901033389	0.1366804930637793	0.0682021854277848
2	116	-5950.0	12000.0	-10.0	0.0056	6.347007526414628	0.1264639713600221	0.07206789634272
2	117	-5950.0	12800.0	-10.0	0.0056	7.394623273053366	0.1551806810138263	0.0508064863105765
2	118	-5950.0	13600.0	-420.0	0.0056	8.131340208463017	0.1885914682071946	0.0916725731256055
2	119	-5950.0	800.0	-10.0	0.0056	6.5029900168282495	0.1203892827794097	0.0836650290875255
2	120	-5950.0	1600.0	-10.0	0.0056	6.790334749330168	0.0828366624628966	0.0693066742606235
2	121	-5950.0	2400.0	-10.0	0.0056	6.206781956681226	0.1098966388674428	0.0403138423986096
2	122	-5950.0	3200.0	-710.0	0.0056	6.022900949294266	0.0831127846711062	0.0397615979821903
2	123	-5950.0	4000.0	-10.0	0.0056	5.030432543808445	0.0662693299703172	0.0461124087710124
2	124	-5950.0	4800.0	-730.0	0.0056	4.56498882221628	0.0129777437858538	0.0612991302225434
2	125	-5950.0	5600.0	-170.0	0.0056	4.218466020055372	0.0289928318620138	0.0574334193076083
2	126	-5950.0	6400.0	-10.0	0.0056	4.61541983584511	0.0902919620845573	0.064888718929269
2	127	-2800.0	0.0	-10.0	0.0111	5.838725058235982	0.1416506928115531	0.1201131605712
2	128	-2800.0	7200.0	-10.0	0.0111	7.393310241977861	0.1482776258085849	0.1673300581750511
2	129	-2800.0	8000.0	-730.0	0.0111	7.822214948556032	0.0381048647329324	0.1065831723689269
2	130	-2800.0	8800.0	-700.0	0.0111	8.176767612112906	0.145792525934698	0.0328585427769489
2	131	-2800.0	9600.0	-10.0	0.0111	8.056045293417025	0.1753376022131311	0.0662693299703172
2	132	-2800.0	10400.0	-10.0	0.0111	7.799885414415071	0.2012930897848387	0.0996801171636855
2	133	-2800.0	11200.0	-10.0	0.0111	5.841693944579128	0.0585379081404469	0.1098966388674428
2	134	-2800.0	12000.0	-10.0	0.0111	8.71177161714633	0.1582180253041325	0.087254617794251
2	135	-2800.0	12800.0	-210.0	0.0111	9.051252853089592	0.1571135364712939	0.0723440185509297
2	136	-2800.0	13600.0	-690.0	0.0111	9.380210868826056	0.1703674024653573	0.1212176494040386
2	137	-2800.0	800.0	-10.0	0.0111	6.216766986539492	0.09609052845696	0.0461124087710124
2	138	-2800.0	1600.0	-10.0	0.0111	6.118161064519948	0.1046503169114593	0.0745529962166069
2	139	-2800.0	2400.0	-10.0	0.0111	5.961229751543332	0.0927770619584441	0.0452840421463834
2	140	-2800.0	3200.0	-10.0	0.0111	5.193481044679602	0.1557329254302455	0.0405899646068193
2	141	-2800.0	4000.0	-10.0	0.0111	5.505117577770392	0.1902482014564525	0.0323062983605296
2	142	-2800.0	5600.0	-10.0	0.0111	6.457433932161027	0.2214500109841436	0.0825605402546869
2	143	-2800.0	6400.0	-10.0	0.0111	8.512135338110454	0.1549045588056166	0.1604270029698097
2	144	0.0	0.0	-750.0	0.00116	6.014681028049044	0.2377412212685132	0.1504866034742621
2	145	800.0	3200.0	-760.0	0.00116	6.103932907495552	0.227524699564756	0.0831127846711062
2	146	0.0	4000.0	-180.0	0.00116	5.683374818723457	0.1731286245474539	0.0916725731256055
2	147	800.0	4000.0	-740.0	0.00116	7.86427958977692	0.2220022554005629	0.2352561213946263
2	148	0.0	4800.0	-810.0	0.00116	5.587488292289607	0.1640165916765352	0.0795231959643807
2	149	800.0	4800.0	-740.0	0.00116	6.975757898308221	0.1231505048615062	0.2065394117408222
2	150	0.0	5600.0	-780.0	0.00116	5.368172996828078	0.2029498230340967	0.0566050526829793
2	151	800.0	5600.0	-800.0	0.00116	6.991324739549432	0.243539787640916	0.1496582368496331
2	152	0.0	6400.0	-730.0	0.00116	5.1851776998964	0.1656733249257932	0.0469407753956414
2	153	800.0	6400.0	-820.0	0.00116	5.515536741316933	0.253204064928254	0.038380986941142
2	154	0.0	7200.0	-720.0	0.00116	5.250314221777879	0.2686669085879947	0.0662693299703172
2	155	800.0	0.0	-750.0	0.00116	5.470896904452373	0.2156514446117407	0.1734047467556635
2	156	800.0	7200.0	-810.0	0.00116	5.824486086443996	0.3125703396933298	0.0789709515479614
2	157	0.0	8000.0	-890.0	0.00116	6.501441218793769	0.1526955811399394	0.0588140303486565
2	158	800.0	8000.0	-800.0	0.00116	6.37309504634915	0.3040105512388305	0.1010607282047338
2	159	0.0	8800.0	-790.0	0.00116	7.426057477184642	0.1482776258085849	0.0894635954599283
2	160	800.0	8800.0	-840.0	0.00116	8.375229769817684	0.2576220202596084	0.1087921500346042
2	161	0.0	9600.0	-590.0	0.00116	10.052006413396414	0.3666902925024222	0.0847695179203641
2	162	800.0	9600.0	-10.0	0.00116	10.06726535611742	0.379668036288276	0.13612824864736
2	163	0.0	10400.0	-550.0	0.00116	9.629096947489558	0.3169882950246843	0.0996801171636856
2	164	800.0	10400.0	-10.0	0.00116	10.36415285903878	0.4081086237338704	0.1223221382368773
2	165	0.0	11200.0	-850.0	0.00116	9.421622757636817	0.3031821846142016	0.1361282486473601
2	166	0.0	800.0	-770.0	0.00116	5.235515903471641	0.0687544298442041	0.081732173630058
2	167	800.0	11200.0	-10.0	0.00116	9.598057552628449	0.3802202807046954	0.1201131605712
2	168	0.0	12000.0	-870.0	0.00116	11.623875055020871	0.2722564972947201	0.0751052406330262
2	169	800.0	12000.0	-700.0	0.00116	10.347859273139909	0.2247634774826594	0.1256356047353931
2	170	0.0	12800.0	-750.0	0.00116	9.859818475012876	0.1560090476384552	0.0847695179203641
2	171	800.0	12800.0	-150.0	0.00116	10.073727020764364	0.2109573670721767	0.0659932077621076
2	172	0.0	13600.0	-10.0	0.00116	8.519838109238808	0.2231067442334015	0.0831127846711062
2	173	800.0	13600.0	-10.0	0.00116	10.445025345860524	0.2369128546438842	0.0687544298442041
2	174	800.0	800.0	-770.0	0.00116	5.402909675610836	0.1452402815182786	0.1214937716122483
2	175	0.0	1600.0	-810.0	0.00116	5.2496047360469245	0.1242549936943449	0.0933293063748635
2	176	800.0	1600.0	-870.0	0.00116	4.599910121694977	0.023194265489611	0.0778664627151227
2	177	0.0	2400.0	-820.0	0.00116	4.513729878596682	0.1234266270697159	0.0726201407591393
2	178	800.0	2400.0	-770.0	0.00116	5.878295237929031	0.2164798112363698	0.0629558634718014
2	179	0.0	3200.0	-840.0	0.00116	5.791664740385007	0.1847257572922594	0.0742768740083972
2	180	2000.0	0.0	-10.0	0.00227	5.845792178873334	0.2623160977991725	0.1027174614539918
2	181	3200.0	3200.0	-140.0	0.00227	4.919455604719199	0.2382934656849326	0.1317102933160056
2	182	2000.0	4000.0	-10.0	0.00227	7.681501643571051	0.2686669085879946	0.2623160977991725
2	183	3200.0	4000.0	-10.0	0.00227	5.474966755843352	0.2051588006997739	0.1814122907937436
2	184	2000.0	4800.0	-10.0	0.00227	7.38797433273646	0.2703236418372525	0.2142708335706925
2	185	3200.0	4800.0	-830.0	0.00227	6.27132202108387	0.2128902225296442	0.209024511614709
2	186	2000.0	5600.0	-10.0	0.00227	6.938440300407279	0.2076439005736608	0.1850018795004691
2	187	3200.0	5600.0	-840.0	0.00227	6.692718893116909	0.2272485773565463	0.1383372263130373
2	188	2000.0	6400.0	-40.0	0.00227	6.160845749889068	0.3937502689069684	0.0709634075098814
2	189	3200.0	6400.0	-880.0	0.00227	5.866802031142214	0.2468532541394318	0.0781425849233324
2	190	2000.0	7200.0	-780.0	0.00227	12.178012398504048	0.4172206566047892	0.1074115389935559
2	191	3200.0	0.0	-10.0	0.00227	5.966124142089884	0.4263326894757078	0.0693066742606235
2	192	3200.0	7200.0	-10.0	0.00227	11.67994033848016	0.2487861095968994	0.0842172735039448
2	193	2000.0	8000.0	-310.0	0.00227	13.293328374272484	0.4928781416542347	0.1154190830316359
2	194	3200.0	8000.0	-880.0	0.00227	12.442509644024344	0.3523319376755202	0.0726201407591393
2	195	2000.0	8800.0	-10.0	0.00227	14.752784109045413	0.5362293283431507	0.1054786835360883
2	196	3200.0	8800.0	-10.0	0.00227	19.4784254577264	0.2711520084618815	0.1352998820227311
2	197	2000.0	9600.0	-10.0	0.00227	21.13948407284256	0.3954070021562264	0.1670539359668414
2	198	3200.0	9600.0	-490.0	0.00227	19.810591261251798	0.2590026313006567	0.113762349782378
2	199	2000.0	10400.0	-730.0	0.00227	15.506371433136255	0.382153136162163	0.1913526902892911
2	200	3200.0	10400.0	-880.0	0.00227	13.608162708659888	0.1761659688377601	0.1242549936943449
2	201	2000.0	11200.0	-740.0	0.00227	7.710651957954391	0.370832125625567	0.1195609161547807
2	202	2000.0	800.0	-740.0	0.00227	5.3724032890813	0.202673700825887	0.0913964509173959
2	203	3200.0	11200.0	-870.0	0.00227	13.3825445787992	0.2416069321834484	0.1350237598145214
2	204	2000.0	12000.0	-10.0	0.00227	9.378575367540634	0.3349362385583119	0.1043741947032497
2	205	3200.0	12000.0	-870.0	0.00227	6.664379131027858	0.2051588006997739	0.0811799292136386
2	206	2000.0	12800.0	-10.0	0.00227	9.889764449735925	0.2907566852447671	0.0789709515479614
2	207	3200.0	12800.0	-10.0	0.00227	7.563886748488364	0.1700912802571477	0.1198370383629904
2	208	2000.0	13600.0	-300.0	0.00227	9.384677173487342	0.1720241357146152	0.09609052845696
2	209	3200.0	13600.0	-850.0	0.00227	7.312179244594848	0.0444556755217545	0.0938815507912828
2	210	3200.0	800.0	-180.0	0.00227	6.299544226366495	0.3459811268866981	0.0610230080143338
2	211	2000.0	1600.0	-780.0	0.00227	4.712457582628589	0.1214937716122483	0.1021652170375724
2	212	3200.0	1600.0	-850.0	0.00227	6.299647622768138	0.3352123607665216	0.0588140303486565
2	213	2000.0	2400.0	-830.0	0.00227	5.252931308239815	0.1952184012042263	0.130605804483167
2	214	3200.0	2400.0	-730.0	0.00227	5.627247373014776	0.2612116089663339	0.0839411512957352
2	215	2000.0	3200.0	-140.0	0.00227	5.981915676454227	0.2305620438550622	0.1825167796265822
2	216	4550.0	0.0	-10.0	0.00338	5.516692627987976	0.3578543818397133	0.1038219502868304
2	217	4550.0	7200.0	-830.0	0.00338	5.187457407777964	0.201845334201258	0.1256356047353932
2	218	4550.0	8000.0	-860.0	0.00338	5.384335742802202	0.0850456401285738	0.0742768740083973
2	219	4550.0	8800.0	-850.0	0.00338	5.812534584244209	0.1029935836622014	0.0927770619584442
2	220	4550.0	9600.0	-870.0	0.00338	13.403804569260068	0.1016129726211531	0.1474492591839559
2	221	4550.0	10400.0	-10.0	0.00338	12.620778444871023	0.0717917741345103	0.1422029372279725
2	222	4550.0	11200.0	-10.0	0.00338	6.129506677766787	0.0803515625890097	0.0737246295919779
2	223	4550.0	12000.0	-780.0	0.00338	8.21249968448206	0.1013368504129434	0.0715156519263007
2	224	4550.0	12800.0	-850.0	0.00338	29.020987293418333	0.0254032431552882	0.0922248175420248
2	225	4550.0	13600.0	-10.0	0.00338	26.960360718568964	0.04804526422848	0.1576657808877132
2	226	4550.0	800.0	-10.0	0.00338	6.86147931969782	0.4539449102966734	0.0778664627151228
2	227	4550.0	1600.0	-10.0	0.00338	7.208540570970824	0.4031384239860968	0.04804526422848
2	228	4550.0	2400.0	-810.0	0.00338	7.1793852910827525	0.3810486473293244	0.0237465099060303
2	229	4550.0	3200.0	-10.0	0.00338	5.994289049125091	0.2634205866320112	0.0555005638501407
2	230	4550.0	4000.0	-820.0	0.00338	5.852705208204359	0.2327710215207394	0.0971950172897987
2	231	4550.0	4800.0	-780.0	0.00338	5.038360831236767	0.1629121028436966	0.2150992001953215
2	232	4550.0	5600.0	-870.0	0.00338	4.678903500941466	0.1739569911720828	0.2322187771043201
2	233	4550.0	6400.0	-670.0	0.00338	5.486926689891346	0.2037781896587256	0.1551806810138263
2	234	6400.0	0.0	-90.0	0.00449	5.226678541291856	0.2338755103535781	0.0897397176681379
2	235	6400.0	7200.0	-760.0	0.00449	5.0926846356943685	0.1502104812660525	0.0911203287091862
2	236	6400.0	8000.0	-10.0	0.00449	4.871470152121002	0.0781425849233324	0.1143145941987973
2	237	6400.0	8800.0	-10.0	0.00449	5.0429385818976495	0.0262316097799172	0.130605804483167
2	238	6400.0	9600.0	-790.0	0.00449	4.847611291408347	0.0245748765306593	0.1513149700988911
2	239	6400.0	10400.0	-10.0	0.00449	5.561652631172985	0.0425228200642869	0.1272923379846511
2	240	6400.0	11200.0	-770.0	0.00449	8.081423994848166	0.0331346649851586	0.1444119148936497
2	241	6400.0	12000.0	-10.0	0.00449	63.85064842119252	0.0673738188031558	0.2562414092185601
2	242	6400.0	12800.0	-830.0	0.00449	62.417344373812185	0.0994039949554759	0.1899720792482428
2	243	6400.0	13600.0	-830.0	0.00449	64.84073592949035	0.2236589886498208	0.2324948993125298
2	244	6400.0	800.0	-10.0	0.00449	5.412700725051205	0.15214333672352	0.0894635954599283
2	245	6400.0	1600.0	-10.0	0.00449	5.8458139115354655	0.1366804930637793	0.1165235718644745
2	246	6400.0	2400.0	-10.0	0.00449	6.373209462081577	0.2446442764737546	0.0902919620845573
2	247	6400.0	3200.0	-140.0	0.00449	6.275389262798177	0.1278445824010704	0.0811799292136386
2	248	6400.0	4000.0	-670.0	0.00449	7.069107544817811	0.1259117269436028	0.1245311159025545
2	249	6400.0	4800.0	-10.0	0.00449	5.449919490343137	0.0745529962166069	0.0844933957121545
2	250	6400.0	5600.0	-140.0	0.00449	5.485231209893895	0.0883591066270896	0.1123817387413297
2	251	6400.0	6400.0	-10.0	0.00449	5.020040702953257	0.121769893820458	0.1052025613278786
2	252	8450.0	0.0	-10.0	0.0056	5.019871254104915	0.2833013856231063	0.1184564273219421
2	253	8450.0	8000.0	-730.0	0.0056	5.926936364235913	0.0994039949554759	0.1098966388674428
2	254	8450.0	8800.0	-750.0	0.0056	4.945241832775208	0.1140384719905876	0.1027174614539917
2	255	8450.0	9600.0	-10.0	0.0056	4.664300053668252	0.10409807249504	0.0919486953338152
2	256	8450.0	10400.0	-150.0	0.0056	5.660743019410296	0.1336431487734731	0.1074115389935559
2	257	8450.0	11200.0	-670.0	0.0056	6.816940385996201	0.1584941475123421	0.1388894707294566
2	258	8450.0	12000.0	-10.0	0.0056	17.01650167213909	0.2142708335706925	0.1695390358407284
2	259	8450.0	12800.0	-10.0	0.0056	16.86234863994995	0.1999124787437904	0.0900158398763476
2	260	8450.0	13600.0	-180.0	0.0056	16.362181016712217	0.1885914682071945	0.0756574850494455
2	261	8450.0	800.0	-10.0	0.0056	6.053526569226566	0.3711082478337767	0.1709196468817767
2	262	8450.0	1600.0	-10.0	0.0056	6.668739706625122	0.3247197168545547	0.1841735128758401
2	263	8450.0	2400.0	-10.0	0.0056	6.073807654344499	0.2736371083357684	0.1071354167853462
2	264	8450.0	3200.0	-10.0	0.0056	7.531434935205522	0.153800069972778	0.0715156519263007
2	265	8450.0	4000.0	-10.0	0.0056	7.31855157052897	0.161807614010858	0.0853217623367835
2	266	8450.0	4800.0	-10.0	0.0056	7.03518643879845	0.112933983157749	0.0930531841666538
2	267	8450.0	5600.0	-10.0	0.0056	6.46319696590176	0.1275684601928607	0.0828366624628966
2	268	8450.0	6400.0	-740.0	0.0056	6.683910491530551	0.1071354167853462	0.0571572970993986
2	269	11600.0	0.0	-30.0	0.0111	7.673739247542747	0.2004647231602097	0.0422466978560772
2	270	11600.0	7200.0	-10.0	0.0111	8.97670024471566	0.2788834302917519	0.1311580488995862
2	271	11600.0	8800.0	-10.0	0.0111	7.639041538094668	0.3330033831008444	0.0963666506651697
2	272	11600.0	9600.0	-10.0	0.0111	5.83748480388805	0.2294575550222236	0.176994335462389
2	273	11600.0	10400.0	-10.0	0.0111	9.44553578196148	0.3360407273911505	0.1118294943249104
2	274	11600.0	12000.0	-70.0	0.0111	7.183748926585507	0.2741893527521877	0.1038219502868304
2	275	11600.0	13600.0	-10.0	0.0111	7.372753391482332	0.2554130425939311	0.1165235718644745
2	276	11600.0	800.0	-10.0	0.0111	7.786503521959966	0.2976597404500084	0.0704111630934621
2	277	11600.0	1600.0	-10.0	0.0111	7.682206000836989	0.2885477075790897	0.087254617794251
2	278	11600.0	2400.0	-10.0	0.0111	7.134690788959621	0.475758564745236	0.1322625377324248
2	279	11600.0	3200.0	-10.0	0.0111	6.488978248996549	0.420534123103305	0.1637404694683256
2	280	11600.0	4000.0	-10.0	0.0111	5.787012959932415	0.2678385419633656	0.1350237598145214
2	281	11600.0	4800.0	-10.0	0.0111	6.140273182694301	0.1720241357146152	0.1880392237907753
2	282	11600.0	5600.0	-10.0	0.0111	8.104297931119381	0.128949071233909	0.2396740767259808
2	283	11600.0	6400.0	-10.0	0.0111	9.522230744930916	0.3037344290306208	0.2283530661893849
3	1	-14400.0	-14400.0	-1000.0	0.00116	1.7698015802232554	0.0	0.0
3	2	-13600.0	-11200.0	-1000.0	0.00116	1.8568595793167548	0.0	0.0005522444164193
3	3	-14400.0	-10400.0	-1000.0	0.00116	1.9018239446920304	0.0	0.0005522444164193
3	4	-13600.0	-10400.0	-1000.0	0.00116	1.8524179116062065	0.0008283666246289	0.0005522444164193
3	5	-14400.0	-9600.0	-1000.0	0.00116	2.0391668997291856	0.0008283666246289	0.0005522444164193
3	6	-13600.0	-9600.0	-1000.0	0.00116	1.958509364212736	0.0008283666246289	0.0005522444164193
3	7	-14400.0	-8800.0	-1000.0	0.00116	2.107067619169918	0.0008283666246289	0.0005522444164193
3	8	-13600.0	-8800.0	-950.0	0.00116	2.0407429217213044	0.0008283666246289	0.0005522444164193
3	9	-14400.0	-8000.0	-1000.0	0.00116	2.202053454164633	0.0008283666246289	0.0
3	10	-13600.0	-8000.0	-1000.0	0.00116	2.0303944980975124	0.0008283666246289	0.0
3	11	-14400.0	-7200.0	-1000.0	0.00116	2.3214825277845743	0.0	0.0107687661201765
3	12	-13600.0	-14400.0	-1000.0	0.00116	1.8656815316616289	0.0	0.0
3	13	-13600.0	-7200.0	-1000.0	0.00116	2.1432760124135437	0.0	0.0107687661201765
3	14	-14400.0	-6400.0	-1000.0	0.00116	2.526329919087932	0.0	0.0107687661201765
3	15	-13600.0	-6400.0	-1000.0	0.00116	2.39344198497193	0.0	0.0107687661201765
3	16	-14400.0	-5600.0	-1000.0	0.00116	2.84909020768361	0.0	0.0107687661201765
3	17	-13600.0	-5600.0	-1000.0	0.00116	2.634047715059486	0.0	0.0107687661201765
3	18	-14400.0	-4800.0	-1000.0	0.00116	2.7805250612523382	0.0	0.0
3	19	-13600.0	-4800.0	-1000.0	0.00116	2.748575392782413	0.0	0.0
3	20	-14400.0	-4000.0	-1000.0	0.00116	2.846535392622353	0.0	0.0
3	21	-13600.0	-4000.0	-1000.0	0.00116	2.7224069036130936	0.0002761222082096	0.0
3	22	-14400.0	-3200.0	-1000.0	0.00116	2.5620200414069383	0.0002761222082096	0.0
3	23	-14400.0	-13600.0	-1000.0	0.00116	2.046804972829614	0.0	0.0
3	24	-13600.0	-3200.0	-1000.0	0.00116	2.4657396850935247	0.0002761222082096	0.0
3	25	-14400.0	-2400.0	-1000.0	0.00116	2.335984431222306	0.0002761222082096	0.0
3	26	-13600.0	-2400.0	-1000.0	0.00116	2.275122891795437	0.0002761222082096	0.0
3	27	-14400.0	-1600.0	-1000.0	0.00116	2.2792306561464564	0.0002761222082096	0.0
3	28	-13600.0	-1600.0	-1000.0	0.00116	2.319910942450291	0.0011044888328386	0.0
3	29	-14400.0	-800.0	-1000.0	0.00116	2.286431498870588	0.0008283666246289	0.0
3	30	-13600.0	-800.0	-1000.0	0.00116	2.4300933767744657	0.0069030552052413	0.0
3	31	-13600.0	-13600.0	-1000.0	0.00116	1.9397202343810416	0.0	0.0
3	32	-14400.0	-12800.0	-1000.0	0.00116	2.1118739879523507	0.0002761222082096	0.0135299882022731
3	33	-13600.0	-12800.0	-1000.0	0.00116	2.116742096302814	0.0	0.0002761222082096
3	34	-14400.0	-12000.0	-1000.0	0.00116	2.1195050923422007	0.0002761222082096	0.0135299882022731
3	35	-13600.0	-12000.0	-1000.0	0.00116	2.167455707804605	0.0002761222082096	0.0138061104104827
3	36	-14400.0	-11200.0	-1000.0	0.00116	2.09924756060411	0.0002761222082096	0.0140822326186924
3	37	-12400.0	-14400.0	-1000.0	0.00227	1.859645948957864	0.0	0.0
3	38	-11200.0	-11200.0	-1000.0	0.00227	1.9980826266951504	0.0	0.0
3	39	-12400.0	-10400.0	-1000.0	0.00227	1.9065570479946987	0.0	0.0
3	40	-11200.0	-10400.0	-1000.0	0.00227	2.066368519650344	0.0	0.0
3	41	-12400.0	-9600.0	-1000.0	0.00227	1.8017798028818008	0.0008283666246289	0.0
3	42	-11200.0	-9600.0	-1000.0	0.00227	2.0225207509332828	0.0	0.0
3	43	-12400.0	-8800.0	-1000.0	0.00227	1.7932849368054278	0.0008283666246289	0.0
3	44	-11200.0	-8800.0	-1000.0	0.00227	1.8862362752976471	0.0	0.0
3	45	-12400.0	-8000.0	-1000.0	0.00227	1.900953758247368	0.0	0.0
3	46	-11200.0	-8000.0	-1000.0	0.00227	1.877710675830212	0.0	0.0
3	47	-12400.0	-7200.0	-1000.0	0.00227	1.944836821393204	0.0	0.0
3	48	-11200.0	-14400.0	-1000.0	0.00227	1.837593244620699	0.0	0.0
3	49	-11200.0	-7200.0	-1000.0	0.00227	1.8295669009569555	0.0	0.0
3	50	-12400.0	-6400.0	-1000.0	0.00227	1.945515005271714	0.0	0.0
3	51	-11200.0	-6400.0	-1000.0	0.00227	1.868829366156668	0.0	0.0
3	52	-12400.0	-5600.0	-990.0	0.00227	2.0308010152037936	0.0	0.0
3	53	-11200.0	-5600.0	-1000.0	0.00227	1.9247631037030584	0.0	0.0
3	54	-12400.0	-4800.0	-1000.0	0.00227	2.1371193001665647	0.0	0.0
3	55	-11200.0	-4800.0	-1000.0	0.00227	1.9422980775327408	0.0	0.0
3	56	-12400.0	-4000.0	-1000.0	0.00227	2.193971632239736	0.0	0.0
3	57	-11200.0	-4000.0	-1000.0	0.00227	2.001185651896954	0.0002761222082096	0.0
3	58	-12400.0	-3200.0	-1000.0	0.00227	2.1861177368810747	0.0005522444164193	0.0
3	59	-12400.0	-13600.0	-980.0	0.00227	1.8788292456331532	0.0	0.0002761222082096
3	60	-11200.0	-3200.0	-1000.0	0.00227	2.094792171507397	0.0002761222082096	0.0
3	61	-12400.0	-2400.0	-1000.0	0.00227	2.1853380522571344	0.0002761222082096	0.0
3	62	-11200.0	-2400.0	-970.0	0.00227	2.0710766257525632	0.0002761222082096	0.0
3	63	-12400.0	-1600.0	-1000.0	0.00227	2.6597082373703818	0.0008283666246289	0.0038657109149351
3	64	-11200.0	-1600.0	-1000.0	0.00227	2.133580144394805	0.0	0.0038657109149351
3	65	-12400.0	-800.0	-1000.0	0.00227	2.739454351798348	0.0069030552052413	0.0038657109149351
3	66	-11200.0	-800.0	-1000.0	0.00227	2.469906265650361	0.0	0.0038657109149351
3	67	-11200.0	-13600.0	-1000.0	0.00227	1.7610968855950908	0.0	0.0002761222082096
3	68	-12400.0	-12800.0	-1000.0	0.00227	1.9305537820639935	0.0	0.0002761222082096
3	69	-11200.0	-12800.0	-1000.0	0.00227	1.8565852311721012	0.0	0.0002761222082096
3	70	-12400.0	-12000.0	-1000.0	0.00227	1.9518498768058572	0.0	0.0002761222082096
3	71	-11200.0	-12000.0	-1000.0	0.00227	1.9919815697844292	0.0	0.0002761222082096
3	72	-12400.0	-11200.0	-1000.0	0.00227	2.008249016130608	0.0	0.0002761222082096
3	73	-9850.0	-14400.0	-1000.0	0.00338	1.7680820210239847	0.0	0.0
3	74	-9850.0	-7200.0	-1000.0	0.00338	1.8805007455055645	0.0	0.0
3	75	-9850.0	-6400.0	-900.0	0.00338	1.8626886190922192	0.0	0.0
3	76	-9850.0	-5600.0	-1000.0	0.00338	1.9093388099099289	0.0	0.0
3	77	-9850.0	-4800.0	-1000.0	0.00338	1.9891341818708652	0.0	0.0
3	78	-9850.0	-4000.0	-1000.0	0.00338	2.0129259408559474	0.0002761222082096	0.0
3	79	-9850.0	-3200.0	-930.0	0.00338	1.9958796041884843	0.0002761222082096	0.0
3	80	-9850.0	-2400.0	-1000.0	0.00338	2.007507912292177	0.0002761222082096	0.0
3	81	-9850.0	-1600.0	-1000.0	0.00338	1.9106780267168004	0.0	0.0
3	82	-9850.0	-800.0	-1000.0	0.00338	1.9933638641234368	0.0	0.0
3	83	-9850.0	-13600.0	-1000.0	0.00338	1.7514655915427602	0.0	0.0
3	84	-9850.0	-12800.0	-1000.0	0.00338	1.7964987157483976	0.0	0.0
3	85	-9850.0	-12000.0	-1000.0	0.00338	1.793665722069662	0.0	0.0
3	86	-9850.0	-11200.0	-1000.0	0.00338	1.9418128164083388	0.0	0.0
3	87	-9850.0	-10400.0	-1000.0	0.00338	2.023563017312834	0.0	0.0
3	88	-9850.0	-9600.0	-1000.0	0.00338	1.923219229789721	0.0	0.0
3	89	-9850.0	-8800.0	-1000.0	0.00338	1.9877103846827595	0.0	0.0
3	90	-9850.0	-8000.0	-1000.0	0.00338	1.892961517829012	0.0	0.0
3	91	-8000.0	-14400.0	-1000.0	0.00449	1.846351388291472	0.0052463219559834	0.0055224441641931
3	92	-8000.0	-7200.0	-1000.0	0.00449	1.8313128920514008	0.0	0.0
3	93	-8000.0	-6400.0	-1000.0	0.00449	1.9296403347133169	0.0	0.0
3	94	-8000.0	-5600.0	-1000.0	0.00449	2.028053365202003	0.0	0.0
3	95	-8000.0	-4800.0	-1000.0	0.00449	2.051037348844613	0.0	0.0
3	96	-8000.0	-4000.0	-1000.0	0.00449	2.0854720701496987	0.0	0.0
3	97	-8000.0	-3200.0	-1000.0	0.00449	2.076753786023464	0.0	0.0
3	98	-8000.0	-2400.0	-960.0	0.00449	2.0880055201744097	0.0	0.0
3	99	-8000.0	-1600.0	-990.0	0.00449	2.069780301453992	0.0	0.0
3	100	-8000.0	-800.0	-1000.0	0.00449	2.07878972661969	0.0	0.0099403994955475
3	101	-8000.0	-13600.0	-1000.0	0.00449	1.801690073664677	0.0002761222082096	0.0
3	102	-8000.0	-12800.0	-1000.0	0.00449	1.8366468911480327	0.0011044888328386	0.0
3	103	-8000.0	-12000.0	-1000.0	0.00449	1.8349146513087768	0.0011044888328386	0.0
3	104	-8000.0	-11200.0	-1000.0	0.00449	1.7890835130593656	0.0011044888328386	0.0
3	105	-8000.0	-10400.0	-580.0	0.00449	1.7612309720794614	0.0011044888328386	0.0
3	106	-8000.0	-9600.0	-1000.0	0.00449	1.9470568388698664	0.0	0.0
3	107	-8000.0	-8800.0	-1000.0	0.00449	2.1203770869733214	0.0162912102843696	0.0
3	108	-8000.0	-8000.0	-1000.0	0.00449	2.1419100178610724	0.0162912102843696	0.0
3	109	-5950.0	-14400.0	-1000.0	0.0056	1.833391718779417	0.006350810788822	0.0057985663724027
3	110	-5950.0	-7200.0	-790.0	0.0056	2.14860641036891	0.0	0.0
3	111	-5950.0	-6400.0	-1000.0	0.0056	2.318651313750488	0.0	0.0
3	112	-5950.0	-5600.0	-1000.0	0.0056	2.450620497591076	0.0	0.0
3	113	-5950.0	-4800.0	-1000.0	0.0056	2.441558312889436	0.0	0.0
3	114	-5950.0	-4000.0	-1000.0	0.0056	2.259248811447169	0.0	0.0
3	115	-5950.0	-3200.0	-1000.0	0.0056	2.1861357151311767	0.0	0.0
3	116	-5950.0	-2400.0	-1000.0	0.0056	2.1846279586256405	0.0	0.0008283666246289
3	117	-5950.0	-1600.0	-1000.0	0.0056	2.1770688344590776	0.0	0.0008283666246289
3	118	-5950.0	-800.0	-1000.0	0.0056	2.1505366701988846	0.0	0.0107687661201765
3	119	-5950.0	-13600.0	-1000.0	0.0056	1.750346489849181	0.0011044888328386	0.0002761222082096
3	120	-5950.0	-12800.0	-1000.0	0.0056	1.7283335320884938	0.0	0.0
3	121	-5950.0	-12000.0	-810.0	0.0056	1.7746928312666768	0.0	0.0
3	122	-5950.0	-11200.0	-1000.0	0.0056	1.8038070571659004	0.0002761222082096	0.0
3	123	-5950.0	-10400.0	-1000.0	0.0056	1.808285098077637	0.0002761222082096	0.0
3	124	-5950.0	-9600.0	-1000.0	0.0056	2.107052104801563	0.0165673324925793	0.0
3	125	-5950.0	-8800.0	-1000.0	0.0056	2.1344190123039293	0.0162912102843696	0.0
3	126	-5950.0	-8000.0	-1000.0	0.0056	2.2339344701216937	0.0162912102843696	0.0
3	127	-2800.0	-14400.0	-950.0	0.0111	2.02281575387966	0.0005522444164193	0.0
3	128	-2800.0	-7200.0	-1000.0	0.0111	2.620206063412696	0.0005522444164193	0.0215375322403531
3	129	-2800.0	-6400.0	-1000.0	0.0111	2.6106812790239786	0.0005522444164193	0.0209852878239338
3	130	-2800.0	-5600.0	-1000.0	0.0111	2.493460287859217	0.0	0.0
3	131	-2800.0	-4800.0	-1000.0	0.0111	2.430369489142102	0.0	0.0
3	132	-2800.0	-4000.0	-970.0	0.0111	2.5107141141426625	0.0	0.0
3	133	-2800.0	-3200.0	-1000.0	0.0111	2.5631777277483527	0.0	0.0
3	134	-2800.0	-2400.0	-1000.0	0.0111	2.542300210604877	0.0	0.0
3	135	-2800.0	-1600.0	-1000.0	0.0111	2.535609072232778	0.0	0.0
3	136	-2800.0	-800.0	-1000.0	0.0111	2.3357962414211886	0.0	0.0
3	137	-2800.0	-13600.0	-1000.0	0.0111	1.9928574434209263	0.0	0.0
3	138	-2800.0	-12800.0	-1000.0	0.0111	1.9482924555198	0.0	0.0
3	139	-2800.0	-12000.0	-1000.0	0.0111	1.857659395613047	0.0	0.0
3	140	-2800.0	-11200.0	-1000.0	0.0111	1.8072972396339293	0.0	0.0
3	141	-2800.0	-10400.0	-920.0	0.0111	2.0929771295433026	0.0016567332492579	0.0052463219559834
3	142	-2800.0	-9600.0	-10.0	0.0111	2.180934673061958	0.0016567332492579	0.0057985663724027
3	143	-2800.0	-8800.0	-1000.0	0.0111	2.613128706035196	0.0022089776656772	0.0215375322403531
3	144	-2800.0	-8000.0	-1000.0	0.0111	2.6401628032950755	0.0022089776656772	0.0215375322403531
3	145	-14400.0	0.0	-1000.0	0.00116	2.3372814916329894	0.00800754403808	0.0005522444164193
3	146	-13600.0	3200.0	-1000.0	0.00116	2.287038743944118	0.0002761222082096	0.0
3	147	-14400.0	4000.0	-1000.0	0.00116	2.1613299604110283	0.0005522444164193	0.0
3	148	-13600.0	4000.0	-1000.0	0.00116	2.199250086360744	0.0002761222082096	0.0
3	149	-14400.0	4800.0	-1000.0	0.00116	2.1428981025706557	0.0002761222082096	0.0
3	150	-13600.0	4800.0	-1000.0	0.00116	2.1619269850511245	0.0002761222082096	0.0
3	151	-14400.0	5600.0	-1000.0	0.00116	2.0347434078381537	0.0013806110410482	0.0005522444164193
3	152	-13600.0	5600.0	-1000.0	0.00116	2.140176557359887	0.0013806110410482	0.0005522444164193
3	153	-14400.0	6400.0	-1000.0	0.00116	2.019102647989635	0.0011044888328386	0.0005522444164193
3	154	-13600.0	6400.0	-1000.0	0.00116	2.054325624539781	0.0019328554574675	0.0005522444164193
3	155	-14400.0	7200.0	-1000.0	0.00116	1.988328017243889	0.0019328554574675	0.0005522444164193
3	156	-13600.0	0.0	-1000.0	0.00116	2.4178526754780543	0.0069030552052413	0.0
3	157	-13600.0	7200.0	-1000.0	0.00116	2.0059997082200454	0.0019328554574675	0.0005522444164193
3	158	-14400.0	8000.0	-1000.0	0.00116	2.005626434923282	0.0022089776656772	0.0005522444164193
3	159	-13600.0	8000.0	-1000.0	0.00116	1.9998739193832595	0.0024850998738868	0.0005522444164193
3	160	-14400.0	8800.0	-1000.0	0.00116	2.041549405735057	0.0008283666246289	0.0
3	161	-13600.0	8800.0	-1000.0	0.00116	2.008062220926874	0.0013806110410482	0.0
3	162	-14400.0	9600.0	-1000.0	0.00116	2.064063314438646	0.0008283666246289	0.0
3	163	-13600.0	9600.0	-1000.0	0.00116	2.096439781251573	0.0011044888328386	0.0
3	164	-14400.0	10400.0	-1000.0	0.00116	2.072158435184725	0.0008283666246289	0.0
3	165	-13600.0	10400.0	-1000.0	0.00116	2.085261268856533	0.0016567332492579	0.0
3	166	-14400.0	11200.0	-1000.0	0.00116	2.0999893873292086	0.0002761222082096	0.0
3	167	-14400.0	800.0	-1000.0	0.00116	2.308698605510485	0.0013806110410482	0.0005522444164193
3	168	-13600.0	11200.0	-1000.0	0.00116	2.069754365455805	0.0011044888328386	0.0
3	169	-14400.0	12000.0	-1000.0	0.00116	2.054929660955179	0.0005522444164193	0.0
3	170	-13600.0	12000.0	-1000.0	0.00116	2.040261523396901	0.0013806110410482	0.0
3	171	-14400.0	12800.0	-1000.0	0.00116	1.9938345597687817	0.0005522444164193	0.0
3	172	-13600.0	12800.0	-1000.0	0.00116	1.9681397689806	0.0002761222082096	0.0
3	173	-14400.0	13600.0	-1000.0	0.00116	1.972757517760784	0.0002761222082096	0.0
3	174	-13600.0	13600.0	-1000.0	0.00116	1.9697418866860088	0.0002761222082096	0.0
3	175	-13600.0	800.0	-1000.0	0.00116	2.42666713089865	0.0082836662462896	0.0005522444164193
3	176	-14400.0	1600.0	-1000.0	0.00116	2.430768715165188	0.0016567332492579	0.0005522444164193
3	177	-13600.0	1600.0	-1000.0	0.00116	2.2726880081625307	0.0016567332492579	0.0005522444164193
3	178	-14400.0	2400.0	-1000.0	0.00116	2.399662580063752	0.0016567332492579	0.0005522444164193
3	179	-13600.0	2400.0	-1000.0	0.00116	2.2451718054894143	0.0002761222082096	0.0
3	180	-14400.0	3200.0	-1000.0	0.00116	2.2699395361380343	0.0005522444164193	0.0
3	181	-12400.0	0.0	-1000.0	0.00227	2.764397738923238	0.0069030552052413	0.0038657109149351
3	182	-11200.0	3200.0	-1000.0	0.00227	2.052044072672038	0.0013806110410482	0.0005522444164193
3	183	-12400.0	4000.0	-1000.0	0.00227	2.1612347633294746	0.0	0.0
3	184	-11200.0	4000.0	-1000.0	0.00227	2.0927874939890847	0.0	0.0
3	185	-12400.0	4800.0	-1000.0	0.00227	2.192613560084627	0.0	0.0
3	186	-11200.0	4800.0	-1000.0	0.00227	2.1158167489537205	0.0	0.0
3	187	-12400.0	5600.0	-1000.0	0.00227	2.1200341286098787	0.0	0.0
3	188	-11200.0	5600.0	-1000.0	0.00227	2.1586759026703928	0.0	0.0
3	189	-12400.0	6400.0	-1000.0	0.00227	2.0324705931543963	0.0008283666246289	0.0
3	190	-11200.0	6400.0	-1000.0	0.00227	2.262448857505148	0.0	0.0317540539441103
3	191	-12400.0	7200.0	-1000.0	0.00227	2.013277659452384	0.0011044888328386	0.0
3	192	-11200.0	0.0	-1000.0	0.00227	2.4915980683833507	0.0002761222082096	0.0038657109149351
3	193	-11200.0	7200.0	-1000.0	0.00227	2.022172330805672	0.0	0.0
3	194	-12400.0	8000.0	-1000.0	0.00227	3.775830175990646	0.0057985663724027	0.071239529718091
3	195	-11200.0	8000.0	-1000.0	0.00227	3.274119010219036	0.0044179553313544	0.0284405874455945
3	196	-12400.0	8800.0	-1000.0	0.00227	3.7916828369239473	0.0057985663724027	0.0974711394980083
3	197	-11200.0	8800.0	-1000.0	0.00227	3.913880594273037	0.0091120328709186	0.0974711394980083
3	198	-12400.0	9600.0	-1000.0	0.00227	3.824883008648927	0.0057985663724027	0.0974711394980083
3	199	-11200.0	9600.0	-1000.0	0.00227	3.971099867966609	0.0093881550791282	0.0974711394980083
3	200	-12400.0	10400.0	-1000.0	0.00227	3.735367510577828	0.0008283666246289	0.0974711394980083
3	201	-11200.0	10400.0	-1000.0	0.00227	2.7881246265542257	0.0046940775395641	0.0855978845449931
3	202	-12400.0	11200.0	-1000.0	0.00227	2.0615226982383743	0.0008283666246289	0.0
3	203	-12400.0	800.0	-1000.0	0.00227	2.6812336731078283	0.0069030552052413	0.0038657109149351
3	204	-11200.0	11200.0	-1000.0	0.00227	2.000522101459507	0.0008283666246289	0.0
3	205	-12400.0	12000.0	-1000.0	0.00227	2.019009379616157	0.0008283666246289	0.0
3	206	-11200.0	12000.0	-1000.0	0.00227	2.007417623913588	0.0	0.0
3	207	-12400.0	12800.0	-1000.0	0.00227	1.9647790899840536	0.0	0.0
3	208	-11200.0	12800.0	-1000.0	0.00227	2.049406296938397	0.0	0.0
3	209	-12400.0	13600.0	-1000.0	0.00227	1.966853025588629	0.0	0.0
3	210	-11200.0	13600.0	-1000.0	0.00227	2.094316968017132	0.0	0.0
3	211	-11200.0	800.0	-1000.0	0.00227	2.331738173469736	0.0	0.0
3	212	-12400.0	1600.0	-1000.0	0.00227	2.145214930931455	0.0	0.0
3	213	-11200.0	1600.0	-1000.0	0.00227	2.046603798134704	0.0013806110410482	0.0005522444164193
3	214	-12400.0	2400.0	-1000.0	0.00227	2.108132753123312	0.0	0.0
3	215	-11200.0	2400.0	-1000.0	0.00227	2.02883467356335	0.0013806110410482	0.0005522444164193
3	216	-12400.0	3200.0	-1000.0	0.00227	2.1499417927773843	0.0	0.0
3	217	-9850.0	0.0	-1000.0	0.00338	2.099558459182256	0.0	0.0
3	218	-9850.0	7200.0	-1000.0	0.00338	2.3012057842976943	0.0	0.0317540539441103
3	219	-9850.0	8000.0	-1000.0	0.00338	2.264990239554029	0.0168434547007889	0.0
3	220	-9850.0	8800.0	-1000.0	0.00338	2.285606730696895	0.0218136544485627	0.0
3	221	-9850.0	9600.0	-1000.0	0.00338	2.3558224108094734	0.0049701997477737	0.0162912102843696
3	222	-9850.0	10400.0	-1000.0	0.00338	2.4485448294098493	0.0049701997477737	0.0162912102843696
3	223	-9850.0	11200.0	-1000.0	0.00338	2.4023007628150643	0.0049701997477737	0.0162912102843696
3	224	-9850.0	12000.0	-1000.0	0.00338	2.1988417169751884	0.0	0.0162912102843696
3	225	-9850.0	12800.0	-730.0	0.00338	2.0233469749277004	0.0	0.0
3	226	-9850.0	13600.0	-1000.0	0.00338	2.0609471838564435	0.0	0.0
3	227	-9850.0	800.0	-1000.0	0.00338	2.121530907660183	0.0	0.0
3	228	-9850.0	1600.0	-1000.0	0.00338	2.066872278786821	0.0013806110410482	0.0005522444164193
3	229	-9850.0	2400.0	-1000.0	0.00338	1.956351299215248	0.0013806110410482	0.0005522444164193
3	230	-9850.0	3200.0	-1000.0	0.00338	1.9893439616128108	0.0013806110410482	0.0005522444164193
3	231	-9850.0	4000.0	-1000.0	0.00338	2.0007555497220686	0.0	0.0
3	232	-9850.0	4800.0	-1000.0	0.00338	2.245271055473921	0.0	0.0
3	233	-9850.0	5600.0	-10.0	0.00338	2.298116874115652	0.0	0.0317540539441103
3	234	-9850.0	6400.0	-1000.0	0.00338	2.2849590738998207	0.0	0.0317540539441103
3	235	-8000.0	0.0	-1000.0	0.00449	2.198492239760588	0.0	0.0099403994955475
3	236	-8000.0	7200.0	-1000.0	0.00449	2.518923025330489	0.0168434547007889	0.0375526203165131
3	237	-8000.0	8000.0	-1000.0	0.00449	2.557904228775806	0.0168434547007889	0.0375526203165131
3	238	-8000.0	8800.0	-990.0	0.00449	2.255411916044162	0.0168434547007889	0.0
3	239	-8000.0	9600.0	-1000.0	0.00449	2.215987970963342	0.0168434547007889	0.0
3	240	-8000.0	10400.0	-1000.0	0.00449	2.3657142413623413	0.0	0.0162912102843696
3	241	-8000.0	11200.0	-1000.0	0.00449	2.2726631395997585	0.0	0.006350810788822
3	242	-8000.0	12000.0	-1000.0	0.00449	2.164984266620013	0.0	0.0
3	243	-8000.0	12800.0	-1000.0	0.00449	2.021859187473448	0.0	0.0
3	244	-8000.0	13600.0	-1000.0	0.00449	2.015302102172797	0.0	0.0
3	245	-8000.0	800.0	-950.0	0.00449	2.1492058206824405	0.0	0.0099403994955475
3	246	-8000.0	1600.0	-1000.0	0.00449	2.0529532037563207	0.0	0.0
3	247	-8000.0	2400.0	-1000.0	0.00449	1.980964621921325	0.0	0.0
3	248	-8000.0	3200.0	-1000.0	0.00449	1.9434292027385316	0.0	0.0
3	249	-8000.0	4000.0	-1000.0	0.00449	1.957771699328514	0.0	0.0
3	250	-8000.0	4800.0	-1000.0	0.00449	1.9697456600256644	0.0	0.0
3	251	-8000.0	5600.0	-1000.0	0.00449	1.975008653488524	0.0	0.0
3	252	-8000.0	6400.0	-820.0	0.00449	2.2037314632946625	0.0	0.0287167096538041
3	253	-5950.0	0.0	-1000.0	0.0056	2.1828149092307387	0.0	0.0099403994955475
3	254	-5950.0	7200.0	-1000.0	0.0056	2.216629894640647	0.0	0.0171195769089986
3	255	-5950.0	8000.0	-1000.0	0.0056	2.220883607461554	0.0	0.0171195769089986
3	256	-5950.0	8800.0	-1000.0	0.0056	2.0098428273660547	0.0	0.0
3	257	-5950.0	9600.0	-1000.0	0.0056	2.198228367053166	0.0	0.0
3	258	-5950.0	10400.0	-1000.0	0.0056	2.198880993497504	0.0	0.0
3	259	-5950.0	11200.0	-1000.0	0.0056	2.211234863210935	0.0055224441641931	0.0
3	260	-5950.0	12000.0	-520.0	0.0056	2.2359870740894427	0.0060746885806124	0.0
3	261	-5950.0	12800.0	-1000.0	0.0056	2.096139646926927	0.0005522444164193	0.0
3	262	-5950.0	13600.0	-1000.0	0.0056	2.014823460360752	0.0005522444164193	0.0
3	263	-5950.0	800.0	-1000.0	0.0056	2.2516940910355947	0.0	0.0099403994955475
3	264	-5950.0	1600.0	-1000.0	0.0056	2.2320058940557583	0.0	0.0
3	265	-5950.0	2400.0	-940.0	0.0056	2.1818738452801285	0.0	0.0
3	266	-5950.0	3200.0	-990.0	0.0056	2.054846771138631	0.0008283666246289	0.0
3	267	-5950.0	4000.0	-1000.0	0.0056	2.038890034659644	0.0008283666246289	0.0
3	268	-5950.0	4800.0	-1000.0	0.0056	2.0202985493084045	0.0008283666246289	0.0
3	269	-5950.0	5600.0	-1000.0	0.0056	1.993877222840736	0.0005522444164193	0.0
3	270	-5950.0	6400.0	-1000.0	0.0056	2.160316314876514	0.0	0.0088359106627089
3	271	-2800.0	0.0	-1000.0	0.0111	2.232510504094125	0.0	0.0
3	272	-2800.0	7200.0	-950.0	0.0111	2.304367315051582	0.0	0.0
3	273	-2800.0	8000.0	-670.0	0.0111	2.227958291937582	0.0	0.0
3	274	-2800.0	8800.0	-1000.0	0.0111	2.1294771886740587	0.0	0.0
3	275	-2800.0	9600.0	-1000.0	0.0111	2.1433752985895205	0.0	0.0
3	276	-2800.0	10400.0	-1000.0	0.0111	2.3035181330810435	0.0	0.0
3	277	-2800.0	11200.0	-1000.0	0.0111	2.1216985966200386	0.0	0.0
3	278	-2800.0	12000.0	-1000.0	0.0111	2.2507643170471057	0.0008283666246289	0.0022089776656772
3	279	-2800.0	12800.0	-1000.0	0.0111	2.116449642444101	0.0008283666246289	0.0002761222082096
3	280	-2800.0	13600.0	-1000.0	0.0111	2.128624178061601	0.0	0.0
3	281	-2800.0	800.0	-1000.0	0.0111	2.1704205202584754	0.0	0.0
3	282	-2800.0	1600.0	-1000.0	0.0111	2.101795105129164	0.0	0.0
3	283	-2800.0	2400.0	-1000.0	0.0111	2.1347302210699763	0.0002761222082096	0.0
3	284	-2800.0	3200.0	-1000.0	0.0111	2.188729605958774	0.0002761222082096	0.0
3	285	-2800.0	4000.0	-870.0	0.0111	2.1642987282885544	0.0002761222082096	0.0
3	286	-2800.0	4800.0	-1000.0	0.0111	2.1426540795413698	0.0	0.0
3	287	-2800.0	5600.0	-1000.0	0.0111	2.211484388306	0.0	0.0
3	288	-2800.0	6400.0	-180.0	0.0111	2.2576521200283954	0.0	0.0
3	289	0.0	-14400.0	-820.0	0.00116	1.7785883128812294	0.0002761222082096	0.0
3	290	800.0	-11200.0	-840.0	0.00116	1.9479985537561588	0.0	0.0
3	291	0.0	-10400.0	-840.0	0.00116	2.398422427805999	0.0287167096538041	0.0207091656157241
3	292	800.0	-10400.0	-840.0	0.00116	2.1075269730735138	0.0002761222082096	0.0044179553313544
3	293	0.0	-9600.0	-840.0	0.00116	2.7216004825951927	0.0524632195598345	0.0256793653634979
3	294	800.0	-9600.0	-850.0	0.00116	2.523664950040385	0.0524632195598345	0.0212614100321434
3	295	0.0	-8800.0	-840.0	0.00116	2.650923281680489	0.0524632195598345	0.0256793653634979
3	296	800.0	-8800.0	-850.0	0.00116	2.206616746211272	0.02402263211424	0.0049701997477737
3	297	0.0	-8000.0	-840.0	0.00116	2.273016000982737	0.02402263211424	0.0049701997477737
3	298	800.0	-8000.0	-860.0	0.00116	2.256025180757522	0.0439034311053351	0.0430750644807062
3	299	0.0	-7200.0	-850.0	0.00116	1.975567602760792	0.0237465099060303	0.0
3	300	800.0	-14400.0	-830.0	0.00116	1.7637268718574692	0.0002761222082096	0.0
3	301	800.0	-7200.0	-850.0	0.00116	2.0386437952166574	0.0436273088971255	0.0574334193076083
3	302	0.0	-6400.0	-860.0	0.00116	1.953088652154897	0.0	0.0
3	303	800.0	-6400.0	-850.0	0.00116	1.962593876314837	0.0	0.0
3	304	0.0	-5600.0	-850.0	0.00116	2.0539844440779924	0.0	0.0019328554574675
3	305	800.0	-5600.0	-860.0	0.00116	1.9992874893733497	0.0	0.0
3	306	0.0	-4800.0	-860.0	0.00116	2.158499686255578	0.0005522444164193	0.0019328554574675
3	307	800.0	-4800.0	-860.0	0.00116	2.040589985372899	0.0005522444164193	0.0
3	308	0.0	-4000.0	-860.0	0.00116	2.1727146893915363	0.0005522444164193	0.0
3	309	800.0	-4000.0	-860.0	0.00116	2.0731463166847983	0.0005522444164193	0.0
3	310	0.0	-3200.0	-870.0	0.00116	2.2081785092563417	0.0005522444164193	0.0
3	311	0.0	-13600.0	-830.0	0.00116	1.8194075501068985	0.0	0.0
3	312	800.0	-3200.0	-870.0	0.00116	2.1812964661614385	0.0005522444164193	0.0
3	313	0.0	-2400.0	-870.0	0.00116	2.489764433338984	0.0	0.0016567332492579
3	314	800.0	-2400.0	-760.0	0.00116	2.3433148439329616	0.0	0.0013806110410482
3	315	0.0	-1600.0	-870.0	0.00116	2.69655216421636	0.0	0.0016567332492579
3	316	800.0	-1600.0	-870.0	0.00116	2.475713558732282	0.0	0.0013806110410482
3	317	0.0	-800.0	-880.0	0.00116	2.719952691863301	0.0	0.0215375322403531
3	318	800.0	-800.0	-880.0	0.00116	2.645548941060378	0.0	0.0013806110410482
3	319	800.0	-13600.0	-850.0	0.00116	1.7728669131631156	0.0	0.0
3	320	0.0	-12800.0	-830.0	0.00116	1.852833860750248	0.0	0.0
3	321	800.0	-12800.0	-830.0	0.00116	1.8079322497088437	0.0	0.0
3	322	0.0	-12000.0	-840.0	0.00116	1.9084712604064304	0.0	0.0
3	323	800.0	-12000.0	-840.0	0.00116	1.8356348631415205	0.0	0.0
3	324	0.0	-11200.0	-840.0	0.00116	2.1708234686424115	0.0	0.0044179553313544
3	325	2000.0	-14400.0	-830.0	0.00227	1.9593958999033088	0.0218136544485627	0.0
3	326	3200.0	-11200.0	-830.0	0.00227	1.824235490473071	0.0	0.0
3	327	2000.0	-10400.0	-830.0	0.00227	1.7918326609718127	0.0	0.0
3	328	3200.0	-10400.0	-840.0	0.00227	1.83317013717094	0.0	0.0
3	329	2000.0	-9600.0	-820.0	0.00227	1.772155101501827	0.0	0.0
3	330	3200.0	-9600.0	-840.0	0.00227	1.8127584911153105	0.0	0.0
3	331	2000.0	-8800.0	-840.0	0.00227	1.9009213460333851	0.0284405874455945	0.0670976965949462
3	332	3200.0	-8800.0	-840.0	0.00227	1.8240878034706296	0.0	0.0
3	333	2000.0	-8000.0	-840.0	0.00227	1.9955661783719911	0.0284405874455945	0.0864262511696221
3	334	3200.0	-8000.0	-840.0	0.00227	1.998363317635712	0.0284405874455945	0.0864262511696221
3	335	2000.0	-7200.0	-850.0	0.00227	2.0874473822363617	0.0284405874455945	0.0864262511696221
3	336	3200.0	-14400.0	-820.0	0.00227	1.9946665499779932	0.0218136544485627	0.0
3	337	3200.0	-7200.0	-840.0	0.00227	2.09463941825084	0.0284405874455945	0.09609052845696
3	338	2000.0	-6400.0	-840.0	0.00227	2.186309973594081	0.0284405874455945	0.0864262511696221
3	339	3200.0	-6400.0	-840.0	0.00227	2.139489187497606	0.0088359106627089	0.0579856637240276
3	340	2000.0	-5600.0	-850.0	0.00227	2.072250565788196	0.0	0.0
3	341	3200.0	-5600.0	-10.0	0.00227	2.0121758731430197	0.0002761222082096	0.0096642772873379
3	342	2000.0	-4800.0	-660.0	0.00227	2.075882885702164	0.0	0.0
3	343	3200.0	-4800.0	-850.0	0.00227	1.97334239062582	0.0002761222082096	0.0
3	344	2000.0	-4000.0	-850.0	0.00227	1.9987686570768808	0.0	0.0
3	345	3200.0	-4000.0	-850.0	0.00227	1.9060271230934855	0.0	0.0
3	346	2000.0	-3200.0	-850.0	0.00227	2.078111186534394	0.0	0.0
3	347	2000.0	-13600.0	-830.0	0.00227	1.834429143656612	0.0	0.0
3	348	3200.0	-3200.0	-850.0	0.00227	1.92252392617365	0.0	0.0
3	349	2000.0	-2400.0	-840.0	0.00227	2.197387429866447	0.0	0.0
3	350	3200.0	-2400.0	-870.0	0.00227	1.9925599122443	0.0	0.0
3	351	2000.0	-1600.0	-880.0	0.00227	2.1729275630266014	0.0	0.0
3	352	3200.0	-1600.0	-860.0	0.00227	2.010250026331944	0.0	0.0
3	353	2000.0	-800.0	-870.0	0.00227	2.137644204594181	0.0	0.0
3	354	3200.0	-800.0	-870.0	0.00227	2.0319159411103147	0.0	0.0
3	355	3200.0	-13600.0	-790.0	0.00227	2.176341802711111	0.0220897766567724	0.0
3	356	2000.0	-12800.0	-830.0	0.00227	1.7913195341094106	0.0	0.0
3	357	3200.0	-12800.0	-830.0	0.00227	2.0283430492353176	0.0002761222082096	0.0
3	358	2000.0	-12000.0	-830.0	0.00227	1.7972794786939386	0.0	0.0
3	359	3200.0	-12000.0	-830.0	0.00227	2.0189296398697025	0.0002761222082096	0.0
3	360	2000.0	-11200.0	-840.0	0.00227	1.7915838289937849	0.0	0.0
3	361	4550.0	-14400.0	-770.0	0.00338	2.0130452992858823	0.0218136544485627	0.0
3	362	4550.0	-7200.0	-830.0	0.00338	1.8901183077497747	0.0002761222082096	0.0096642772873379
3	363	4550.0	-6400.0	-840.0	0.00338	1.908685880397913	0.0002761222082096	0.0096642772873379
3	364	4550.0	-5600.0	-850.0	0.00338	1.9512976812426337	0.0002761222082096	0.0096642772873379
3	365	4550.0	-4800.0	-850.0	0.00338	1.9342064563653851	0.0002761222082096	0.0
3	366	4550.0	-4000.0	-810.0	0.00338	1.9058954040212903	0.0	0.0
3	367	4550.0	-3200.0	-850.0	0.00338	1.9077910047717133	0.0	0.0
3	368	4550.0	-2400.0	-700.0	0.00338	2.013973582326426	0.0	0.0
3	369	4550.0	-1600.0	-870.0	0.00338	2.0649225385390864	0.0	0.0
3	370	4550.0	-800.0	-870.0	0.00338	2.1212308993681788	0.0	0.0
3	371	4550.0	-13600.0	-720.0	0.00338	2.0226868467077344	0.0002761222082096	0.0
3	372	4550.0	-12800.0	-820.0	0.00338	2.023418097863229	0.0002761222082096	0.0
3	373	4550.0	-12000.0	-820.0	0.00338	2.044560257083359	0.0002761222082096	0.0
3	374	4550.0	-11200.0	-830.0	0.00338	1.9099849639110589	0.0	0.0
3	375	4550.0	-10400.0	-830.0	0.00338	1.9371664628126015	0.0	0.0041418331231448
3	376	4550.0	-9600.0	-830.0	0.00338	2.238588880522955	0.0002761222082096	0.0193285545746758
3	377	4550.0	-8800.0	-670.0	0.00338	2.197296458471372	0.0011044888328386	0.0193285545746758
3	378	4550.0	-8000.0	-840.0	0.00338	2.107358999012199	0.0002761222082096	0.0104926439119669
3	379	6400.0	-14400.0	-680.0	0.00449	1.8633752101423464	0.0	0.0
3	380	6400.0	-7200.0	-830.0	0.00449	1.89162230716018	0.0	0.0
3	381	6400.0	-6400.0	-830.0	0.00449	1.963877588958218	0.0	0.0
3	382	6400.0	-5600.0	-840.0	0.00449	1.921518073339697	0.0	0.0
3	383	6400.0	-4800.0	-840.0	0.00449	1.9361457478816329	0.0	0.0
3	384	6400.0	-4000.0	-840.0	0.00449	1.842084051208168	0.0	0.0
3	385	6400.0	-3200.0	-850.0	0.00449	1.9150526399954055	0.0005522444164193	0.0
3	386	6400.0	-2400.0	-850.0	0.00449	1.927246350243627	0.0005522444164193	0.0
3	387	6400.0	-1600.0	-860.0	0.00449	1.9626302079761813	0.0005522444164193	0.0
3	388	6400.0	-800.0	-860.0	0.00449	1.9593794338703463	0.0005522444164193	0.0
3	389	6400.0	-13600.0	-820.0	0.00449	1.863944333281138	0.0	0.0
3	390	6400.0	-12800.0	-820.0	0.00449	1.8683928181658445	0.0002761222082096	0.0
3	391	6400.0	-12000.0	-820.0	0.00449	1.9274648529499447	0.0002761222082096	0.0
3	392	6400.0	-11200.0	-820.0	0.00449	1.972292055470657	0.0002761222082096	0.0085597884544993
3	393	6400.0	-10400.0	-820.0	0.00449	2.064074706932182	0.0	0.0088359106627089
3	394	6400.0	-9600.0	-830.0	0.00449	2.298169353222079	0.0011044888328386	0.0193285545746758
3	395	6400.0	-8800.0	-830.0	0.00449	2.3255013223945653	0.0011044888328386	0.0193285545746758
3	396	6400.0	-8000.0	-830.0	0.00449	2.2265615257539406	0.0011044888328386	0.0104926439119669
3	397	8450.0	-14400.0	-810.0	0.0056	1.9893996223311827	0.0	0.0
3	398	8450.0	-7200.0	-830.0	0.0056	2.088705692293015	0.0013806110410482	0.0057985663724027
3	399	8450.0	-6400.0	-820.0	0.0056	1.934558567910514	0.0002761222082096	0.0027612220820965
3	400	8450.0	-5600.0	-780.0	0.0056	1.9588874505137963	0.0002761222082096	0.0027612220820965
3	401	8450.0	-4800.0	-830.0	0.0056	1.941871727521727	0.0002761222082096	0.0
3	402	8450.0	-4000.0	-830.0	0.0056	1.8628579307447448	0.0	0.0
3	403	8450.0	-3200.0	-710.0	0.0056	1.972248360446831	0.0	0.0
3	404	8450.0	-2400.0	-860.0	0.0056	1.9831479019215408	0.0	0.0
3	405	8450.0	-1600.0	-860.0	0.0056	1.9768010937214728	0.0	0.0
3	406	8450.0	-800.0	-860.0	0.0056	2.0107054937537225	0.0	0.0038657109149351
3	407	8450.0	-13600.0	-730.0	0.0056	1.973400810540028	0.0	0.0
3	408	8450.0	-12800.0	-820.0	0.0056	2.062623011152542	0.0096642772873379	0.0
3	409	8450.0	-12000.0	-810.0	0.0056	2.081746169362249	0.0096642772873379	0.0085597884544993
3	410	8450.0	-11200.0	-640.0	0.0056	1.9895218872506168	0.0096642772873379	0.0085597884544993
3	411	8450.0	-10400.0	-810.0	0.0056	2.459395530567565	0.0132538659940634	0.0516348529352055
3	412	8450.0	-9600.0	-820.0	0.0056	2.311729671816705	0.0044179553313544	0.0430750644807062
3	413	8450.0	-8800.0	-820.0	0.0056	2.381751015768221	0.0019328554574675	0.0461124087710124
3	414	8450.0	-8000.0	-830.0	0.0056	2.0136361244119683	0.0011044888328386	0.0030373442903062
3	415	11600.0	-14400.0	-800.0	0.0111	2.141701852238868	0.0008283666246289	0.0011044888328386
3	416	11600.0	-7200.0	-260.0	0.0111	2.074709114893857	0.0002761222082096	0.0
3	417	11600.0	-6400.0	-800.0	0.0111	2.038907988932398	0.0002761222082096	0.0
3	418	11600.0	-5600.0	-770.0	0.0111	2.003888159750815	0.0	0.0
3	419	11600.0	-4800.0	-820.0	0.0111	2.119815202317126	0.0	0.0024850998738868
3	420	11600.0	-4000.0	-800.0	0.0111	2.41297439521085	0.0	0.0024850998738868
3	421	11600.0	-3200.0	-10.0	0.0111	2.373440008729341	0.0	0.0024850998738868
3	422	11600.0	-2400.0	-830.0	0.0111	2.453305102264194	0.0	0.0024850998738868
3	423	11600.0	-1600.0	-830.0	0.0111	2.0941656483157405	0.0	0.0
3	424	11600.0	-800.0	-830.0	0.0111	2.098673697012396	0.0	0.0
3	425	11600.0	-13600.0	-10.0	0.0111	2.032820529059222	0.0008283666246289	0.0011044888328386
3	426	11600.0	-12800.0	-20.0	0.0111	2.1230493832372592	0.0008283666246289	0.0011044888328386
3	427	11600.0	-12000.0	-720.0	0.0111	2.0125029646465022	0.0005522444164193	0.0
3	428	11600.0	-11200.0	-200.0	0.0111	2.0235215247538743	0.0	0.0
3	429	11600.0	-10400.0	-650.0	0.0111	1.995827721910512	0.0	0.0
3	430	11600.0	-9600.0	-10.0	0.0111	1.953570954718377	0.0	0.0
3	431	11600.0	-8800.0	-800.0	0.0111	2.01774903168102	0.0002761222082096	0.0
3	432	11600.0	-8000.0	-800.0	0.0111	2.108230311547092	0.0002761222082096	0.0
3	433	0.0	0.0	-790.0	0.00116	2.64409471434059	0.0	0.0201569211993048
3	434	800.0	3200.0	-900.0	0.00116	3.0965979503197394	0.0	0.0
3	435	0.0	4000.0	-900.0	0.00116	2.9139343568580798	0.0	0.0005522444164193
3	436	800.0	4000.0	-910.0	0.00116	2.855033005367307	0.0	0.0005522444164193
3	437	0.0	4800.0	-910.0	0.00116	2.3773788309386936	0.0	0.0005522444164193
3	438	800.0	4800.0	-920.0	0.00116	2.3904784602982017	0.0	0.0005522444164193
3	439	0.0	5600.0	-910.0	0.00116	2.1559060417703786	0.0	0.0005522444164193
3	440	800.0	5600.0	-930.0	0.00116	2.129201128231645	0.0	0.0
3	441	0.0	6400.0	-920.0	0.00116	2.066555298183303	0.0002761222082096	0.0
3	442	800.0	6400.0	-930.0	0.00116	2.1124904661032	0.0	0.0
3	443	0.0	7200.0	-950.0	0.00116	2.0517503372952897	0.0002761222082096	0.0
3	444	800.0	0.0	-880.0	0.00116	2.5179741836747924	0.0	0.0201569211993048
3	445	800.0	7200.0	-940.0	0.00116	2.111943667799814	0.0	0.0
3	446	0.0	8000.0	-940.0	0.00116	2.0652069012871084	0.0002761222082096	0.0
3	447	800.0	8000.0	-940.0	0.00116	2.181794109643418	0.0	0.0
3	448	0.0	8800.0	-940.0	0.00116	2.1328060106468665	0.0	0.0
3	449	800.0	8800.0	-940.0	0.00116	2.052039409378735	0.0	0.0
3	450	0.0	9600.0	-960.0	0.00116	2.1297703659174214	0.0	0.0
3	451	800.0	9600.0	-950.0	0.00116	2.181452834807013	0.0	0.0
3	452	0.0	10400.0	-960.0	0.00116	2.127486673469308	0.0	0.0
3	453	800.0	10400.0	-960.0	0.00116	2.100237377173951	0.0	0.0
3	454	0.0	11200.0	-970.0	0.00116	2.0282666847584045	0.0	0.0
3	455	0.0	800.0	-880.0	0.00116	2.640834000023346	0.0	0.0201569211993048
3	456	800.0	11200.0	-960.0	0.00116	2.057383508114006	0.0	0.0
3	457	0.0	12000.0	-960.0	0.00116	2.04944749450948	0.0	0.0
3	458	800.0	12000.0	-820.0	0.00116	2.0698720936594897	0.0	0.0
3	459	0.0	12800.0	-970.0	0.00116	2.237656417101916	0.0008283666246289	0.0085597884544993
3	460	800.0	12800.0	-930.0	0.00116	2.0416818543694664	0.0008283666246289	0.0085597884544993
3	461	0.0	13600.0	-980.0	0.00116	2.3406856553291475	0.0022089776656772	0.0085597884544993
3	462	800.0	13600.0	-970.0	0.00116	2.535424897761579	0.0022089776656772	0.0085597884544993
3	463	800.0	800.0	-890.0	0.00116	2.6638413686350946	0.0	0.0201569211993048
3	464	0.0	1600.0	-890.0	0.00116	3.0068962417148124	0.0	0.0201569211993048
3	465	800.0	1600.0	-900.0	0.00116	3.054136362800824	0.0	0.0201569211993048
3	466	0.0	2400.0	-890.0	0.00116	3.0110657440406694	0.0	0.0
3	467	800.0	2400.0	-890.0	0.00116	3.083737271357652	0.0	0.0
3	468	0.0	3200.0	-890.0	0.00116	2.9939484023107714	0.0	0.0005522444164193
3	469	2000.0	0.0	-800.0	0.00227	2.1865268823749746	0.0	0.0
3	470	3200.0	3200.0	-910.0	0.00227	2.096137878486484	0.0002761222082096	0.0
3	471	2000.0	4000.0	-910.0	0.00227	2.331591416118678	0.0	0.0
3	472	3200.0	4000.0	-910.0	0.00227	2.050757589354645	0.0002761222082096	0.0
3	473	2000.0	4800.0	-910.0	0.00227	2.233261511884161	0.0	0.0
3	474	3200.0	4800.0	-920.0	0.00227	2.0196780647997827	0.0	0.0
3	475	2000.0	5600.0	-910.0	0.00227	2.165879514610104	0.0	0.0
3	476	3200.0	5600.0	-920.0	0.00227	2.0411098946922306	0.0	0.0044179553313544
3	477	2000.0	6400.0	-910.0	0.00227	2.1846353628713864	0.0	0.00800754403808
3	478	3200.0	6400.0	-910.0	0.00227	2.0427137329877367	0.0	0.0110448883283862
3	479	2000.0	7200.0	-910.0	0.00227	2.189128715275335	0.0	0.00800754403808
3	480	3200.0	0.0	-870.0	0.00227	2.0967173631366625	0.0	0.0
3	481	3200.0	7200.0	-900.0	0.00227	2.1776615356343973	0.0	0.0110448883283862
3	482	2000.0	8000.0	-910.0	0.00227	2.130344148183364	0.0	0.0
3	483	3200.0	8000.0	-910.0	0.00227	2.133964633466383	0.0	0.0110448883283862
3	484	2000.0	8800.0	-930.0	0.00227	2.112795968624892	0.0	0.0
3	485	3200.0	8800.0	-920.0	0.00227	2.0779252970240627	0.0	0.0
3	486	2000.0	9600.0	-930.0	0.00227	2.0535437593689743	0.0	0.0
3	487	3200.0	9600.0	-920.0	0.00227	2.0197340665757	0.0	0.0
3	488	2000.0	10400.0	-940.0	0.00227	2.079168677154078	0.0	0.0
3	489	3200.0	10400.0	-930.0	0.00227	1.9860546637386745	0.0	0.0
3	490	2000.0	11200.0	-950.0	0.00227	2.155832652981001	0.0	0.0
3	491	2000.0	800.0	-880.0	0.00227	2.338288983254156	0.0	0.0
3	492	3200.0	11200.0	-950.0	0.00227	2.033309507235816	0.0	0.0
3	493	2000.0	12000.0	-710.0	0.00227	2.122591193874883	0.0	0.0
3	494	3200.0	12000.0	-960.0	0.00227	2.082458256719788	0.0	0.0
3	495	2000.0	12800.0	-970.0	0.00227	2.1154670511779186	0.0	0.0
3	496	3200.0	12800.0	-960.0	0.00227	2.139244357495384	0.0	0.0
3	497	2000.0	13600.0	-980.0	0.00227	2.099888970973015	0.0	0.0033134664985158
3	498	3200.0	13600.0	-980.0	0.00227	2.0089529464145257	0.0	0.0
3	499	3200.0	800.0	-880.0	0.00227	2.170174031050095	0.0	0.0
3	500	2000.0	1600.0	-890.0	0.00227	2.413580516494359	0.0	0.0
3	501	3200.0	1600.0	-890.0	0.00227	2.186740817410287	0.0002761222082096	0.0
3	502	2000.0	2400.0	-900.0	0.00227	2.474696319417138	0.0002761222082096	0.0
3	503	3200.0	2400.0	-900.0	0.00227	2.135621442021304	0.0002761222082096	0.0
3	504	2000.0	3200.0	-910.0	0.00227	2.490845134086328	0.0002761222082096	0.0
3	505	4550.0	0.0	-870.0	0.00338	2.150449768832522	0.0	0.0
3	506	4550.0	7200.0	-920.0	0.00338	2.0800168588794463	0.0	0.0110448883283862
3	507	4550.0	8000.0	-910.0	0.00338	2.11356165868469	0.0011044888328386	0.0
3	508	4550.0	8800.0	-820.0	0.00338	2.084465925783998	0.0011044888328386	0.0
3	509	4550.0	9600.0	-910.0	0.00338	2.0109672560781378	0.0002761222082096	0.0
3	510	4550.0	10400.0	-920.0	0.00338	1.9676818414080843	0.0002761222082096	0.0
3	511	4550.0	11200.0	-930.0	0.00338	2.0189038258752983	0.0	0.0
3	512	4550.0	12000.0	-950.0	0.00338	2.043952530213305	0.0	0.0
3	513	4550.0	12800.0	-950.0	0.00338	2.120035816292058	0.0	0.0
3	514	4550.0	13600.0	-940.0	0.00338	2.155471152914567	0.0002761222082096	0.0
3	515	4550.0	800.0	-820.0	0.00338	2.1903522574931515	0.0	0.0
3	516	4550.0	1600.0	-890.0	0.00338	2.170969891040728	0.0	0.0
3	517	4550.0	2400.0	-760.0	0.00338	2.1718005852917006	0.0002761222082096	0.0
3	518	4550.0	3200.0	-900.0	0.00338	2.078692982426675	0.0002761222082096	0.0
3	519	4550.0	4000.0	-910.0	0.00338	2.0690264304843686	0.0	0.0
3	520	4550.0	4800.0	-910.0	0.00338	1.9775890746331897	0.0	0.0
3	521	4550.0	5600.0	-920.0	0.00338	1.969622059293224	0.0	0.0
3	522	4550.0	6400.0	-920.0	0.00338	2.0396488754480524	0.0	0.0044179553313544
3	523	6400.0	0.0	-880.0	0.00449	1.990068931547467	0.0	0.0
3	524	6400.0	7200.0	-760.0	0.00449	2.27145305444113	0.0011044888328386	0.0
3	525	6400.0	8000.0	-910.0	0.00449	2.2252468498215543	0.0011044888328386	0.0
3	526	6400.0	8800.0	-910.0	0.00449	2.18240333320121	0.0011044888328386	0.0
3	527	6400.0	9600.0	-910.0	0.00449	2.0928855840088905	0.0011044888328386	0.0016567332492579
3	528	6400.0	10400.0	-920.0	0.00449	2.01391285392171	0.0	0.0016567332492579
3	529	6400.0	11200.0	-920.0	0.00449	2.039874537185512	0.0	0.0016567332492579
3	530	6400.0	12000.0	-930.0	0.00449	2.067843254964052	0.0	0.0
3	531	6400.0	12800.0	-710.0	0.00449	2.086391883110963	0.0	0.0
3	532	6400.0	13600.0	-960.0	0.00449	2.151826991500173	0.0005522444164193	0.0
3	533	6400.0	800.0	-880.0	0.00449	2.0360173647290885	0.0	0.0
3	534	6400.0	1600.0	-890.0	0.00449	2.072496509572844	0.0	0.0
3	535	6400.0	2400.0	-890.0	0.00449	2.1955440668760144	0.0	0.0113210105365958
3	536	6400.0	3200.0	-770.0	0.00449	2.274384856420473	0.0	0.0113210105365958
3	537	6400.0	4000.0	-900.0	0.00449	2.301593489521091	0.0	0.0113210105365958
3	538	6400.0	4800.0	-830.0	0.00449	2.253002559698744	0.0	0.0
3	539	6400.0	5600.0	-900.0	0.00449	2.1753696578752084	0.0	0.0
3	540	6400.0	6400.0	-910.0	0.00449	2.26630968284698	0.0	0.0
3	541	8450.0	0.0	-860.0	0.0056	1.971183588960268	0.0	0.0038657109149351
3	542	8450.0	7200.0	-900.0	0.0056	2.500354756915901	0.0	0.0
3	543	8450.0	8000.0	-770.0	0.0056	2.394751584634813	0.0	0.0
3	544	8450.0	8800.0	-880.0	0.0056	2.3481240835048087	0.0	0.0
3	545	8450.0	9600.0	-930.0	0.0056	2.220157805587264	0.0	0.0
3	546	8450.0	10400.0	-880.0	0.0056	2.093579564027617	0.0	0.0016567332492579
3	547	8450.0	11200.0	-860.0	0.0056	2.0019242344500787	0.0	0.0
3	548	8450.0	12000.0	-980.0	0.0056	1.990763337214652	0.0005522444164193	0.0
3	549	8450.0	12800.0	-940.0	0.0056	1.947318676912774	0.0005522444164193	0.0
3	550	8450.0	13600.0	-950.0	0.0056	1.935502355090788	0.0	0.0
3	551	8450.0	800.0	-890.0	0.0056	2.0240000566315244	0.0	0.0038657109149351
3	552	8450.0	1600.0	-890.0	0.0056	2.108985389791012	0.0	0.0
3	553	8450.0	2400.0	-910.0	0.0056	2.3208289815049614	0.0002761222082096	0.0
3	554	8450.0	3200.0	-890.0	0.0056	2.740399215121504	0.0002761222082096	0.0
3	555	8450.0	4000.0	-910.0	0.0056	3.009235933500551	0.0002761222082096	0.0
3	556	8450.0	4800.0	-810.0	0.0056	3.086867390249018	0.0	0.0
3	557	8450.0	5600.0	-910.0	0.0056	3.0415706083141867	0.0	0.0
3	558	8450.0	6400.0	-910.0	0.0056	2.7328001517251947	0.0	0.0
3	559	11600.0	0.0	-860.0	0.0111	1.926968033006833	0.0	0.0
3	560	11600.0	7200.0	-730.0	0.0111	2.581477931754452	0.0328585427769489	0.0190524323664662
3	561	11600.0	8000.0	-750.0	0.0111	2.50078557425635	0.0328585427769489	0.0157389658679503
3	562	11600.0	8800.0	-930.0	0.0111	2.2665587952027124	0.0198807989910951	0.0
3	563	11600.0	9600.0	-910.0	0.0111	2.2202657622532618	0.0	0.0
3	564	11600.0	10400.0	-940.0	0.0111	2.105575071526968	0.0	0.0
3	565	11600.0	11200.0	-720.0	0.0111	2.045170052480576	0.0016567332492579	0.0
3	566	11600.0	12000.0	-420.0	0.0111	2.0914913226325367	0.0016567332492579	0.0
3	567	11600.0	12800.0	-640.0	0.0111	2.100428854304199	0.0016567332492579	0.0
3	568	11600.0	13600.0	-390.0	0.0111	2.0523094379012643	0.0016567332492579	0.0
3	569	11600.0	800.0	-860.0	0.0111	1.9373859473681456	0.0	0.0
3	570	11600.0	1600.0	-860.0	0.0111	2.093924614027721	0.0	0.0
3	571	11600.0	2400.0	-870.0	0.0111	2.406171323114473	0.0	0.0
3	572	11600.0	3200.0	-720.0	0.0111	3.740772680674041	0.0	0.0035895887067255
3	573	11600.0	4000.0	-880.0	0.0111	10.758689286272968	0.0	0.0226420210731917
3	574	11600.0	4800.0	-580.0	0.0111	13.487091796254502	0.0173956991172082	0.0254032431552882
3	575	11600.0	5600.0	-880.0	0.0111	12.781008535882568	0.0185001879500469	0.0237465099060303
3	576	11600.0	6400.0	-920.0	0.0111	7.932227524705103	0.0502542418941572	0.0204330434075144
4	1	-14400.0	-14400.0	-10.0	0.00116	5.249419222364806	0.12812070460928	0.0756574850494455
4	2	-13600.0	-11200.0	-1000.0	0.00116	4.48521764542869	0.1631882250519063	0.0549483194337214
4	3	-14400.0	-10400.0	-60.0	0.00116	4.519651376210153	0.1143145941987973	0.0121493771612248
4	4	-13600.0	-10400.0	-1000.0	0.00116	4.341580290341645	0.1203892827794097	0.0204330434075144
4	5	-14400.0	-9600.0	-300.0	0.00116	4.094650719419624	0.0985756283308469	0.0298211984866427
4	6	-13600.0	-9600.0	-900.0	0.00116	4.007769287027471	0.112933983157749	0.0215375322403531
4	7	-14400.0	-8800.0	-10.0	0.00116	3.9711267142924367	0.0497019974777379	0.0295450762784331
4	8	-13600.0	-8800.0	-1000.0	0.00116	4.733189876774557	0.1637404694683256	0.1090682722428138
4	9	-14400.0	-8000.0	-30.0	0.00116	4.8758599922343775	0.1468970147675366	0.176994335462389
4	10	-13600.0	-8000.0	-1000.0	0.00116	5.08168388978878	0.1844496350840497	0.1775465798788083
4	11	-14400.0	-7200.0	-10.0	0.00116	4.44308155461758	0.0610230080143338	0.1662255693422125
4	12	-13600.0	-14400.0	-970.0	0.00116	5.193471547115174	0.0930531841666538	0.0709634075098814
4	13	-13600.0	-7200.0	-1000.0	0.00116	4.757433745378452	0.1038219502868304	0.2081961449900801
4	14	-14400.0	-6400.0	-170.0	0.00116	3.8697013164820815	0.0825605402546869	0.0566050526829793
4	15	-13600.0	-6400.0	-1000.0	0.00116	4.358993727207206	0.0483213864366896	0.2150992001953215
4	16	-14400.0	-5600.0	-120.0	0.00116	4.37647833968918	0.1007846059965242	0.0085597884544993
4	17	-13600.0	-5600.0	-1000.0	0.00116	3.399717620768213	0.0709634075098814	0.0314779317359007
4	18	-14400.0	-4800.0	-140.0	0.00116	8.824204484225442	0.2278008217729656	0.1579419030959228
4	19	-13600.0	-4800.0	-1000.0	0.00116	3.757124187130256	0.0497019974777379	0.0309256873194814
4	20	-14400.0	-4000.0	-220.0	0.00116	8.479806361715976	0.1883153459989849	0.161807614010858
4	21	-13600.0	-4000.0	-740.0	0.00116	7.245210674498077	0.0786948293397517	0.161807614010858
4	22	-14400.0	-3200.0	-10.0	0.00116	7.919672312127149	0.1054786835360883	0.2015692119930484
4	23	-14400.0	-13600.0	-50.0	0.00116	5.5498488519925	0.1032697058704111	0.0596423969732855
4	24	-13600.0	-3200.0	-1000.0	0.00116	7.403666070515583	0.0911203287091862	0.2070916561572415
4	25	-14400.0	-2400.0	-20.0	0.00116	7.41614126301403	0.0662693299703172	0.2032259452423063
4	26	-13600.0	-2400.0	-70.0	0.00116	4.430469446618574	0.1071354167853463	0.0659932077621076
4	27	-14400.0	-1600.0	-80.0	0.00116	4.904379014246257	0.0419705756478676	0.0538438306008827
4	28	-13600.0	-1600.0	-960.0	0.00116	5.325896766665822	0.1347476376063117	0.0654409633456883
4	29	-14400.0	-800.0	-100.0	0.00116	5.755135744092187	0.1096205166592331	0.0770380960904938
4	30	-13600.0	-800.0	-980.0	0.00116	6.796385042829565	0.1493821146414235	0.1256356047353932
4	31	-13600.0	-13600.0	-1000.0	0.00116	5.733599596337954	0.2054349229079836	0.0872546177942511
4	32	-14400.0	-12800.0	-240.0	0.00116	5.498339851803139	0.1927333013303394	0.0588140303486566
4	33	-13600.0	-12800.0	-990.0	0.00116	5.203566393524195	0.185830246125098	0.0745529962166069
4	34	-14400.0	-12000.0	-190.0	0.00116	5.287674554523835	0.2037781896587256	0.0436273088971255
4	35	-13600.0	-12000.0	-770.0	0.00116	5.336760283530311	0.2664579309223174	0.0485975086448993
4	36	-14400.0	-11200.0	-350.0	0.00116	5.112863873090916	0.2076439005736608	0.0469407753956414
4	37	-12400.0	-14400.0	-930.0	0.00227	4.946786262588449	0.1101727610756524	0.0717917741345103
4	38	-11200.0	-11200.0	-10.0	0.00227	5.554618304157833	0.3633768260039065	0.0626797412635917
4	39	-12400.0	-10400.0	-860.0	0.00227	4.227094404298696	0.2388457101013518	0.0323062983605296
4	40	-11200.0	-10400.0	-1000.0	0.00227	5.300187618703331	0.3042866734470401	0.1170758162808938
4	41	-12400.0	-9600.0	-1000.0	0.00227	4.341205135277584	0.1899720792482429	0.056881174891189
4	42	-11200.0	-9600.0	-890.0	0.00227	5.093787705829818	0.3561976485904554	0.0510826085187862
4	43	-12400.0	-8800.0	-30.0	0.00227	4.4421567210056425	0.2358083658110455	0.0659932077621076
4	44	-11200.0	-8800.0	-190.0	0.00227	4.512692460782724	0.2244873552744498	0.0601946413897048
4	45	-12400.0	-8000.0	-720.0	0.00227	4.995245092200557	0.1408223261869242	0.1960467678288553
4	46	-11200.0	-8000.0	-1000.0	0.00227	4.670643986737801	0.1745092355885021	0.047216897603851
4	47	-12400.0	-7200.0	-1000.0	0.00227	4.817754010610397	0.1154190830316359	0.1977035010781132
4	48	-11200.0	-14400.0	-980.0	0.00227	4.607193370588512	0.1518672145153104	0.0400377201904
4	49	-11200.0	-7200.0	-1000.0	0.00227	3.552572509534293	0.0378287425247227	0.0394854757739807
4	50	-12400.0	-6400.0	-1000.0	0.00227	4.358467929195992	0.0229181432814013	0.2164798112363697
4	51	-11200.0	-6400.0	-1000.0	0.00227	3.77307017023606	0.1433074260608111	0.0505303641023669
4	52	-12400.0	-5600.0	-1000.0	0.00227	3.235763425578233	0.0557766860583503	0.0844933957121545
4	53	-11200.0	-5600.0	-1000.0	0.00227	4.978626082795963	0.2123379781132249	0.1259117269436028
4	54	-12400.0	-4800.0	-1000.0	0.00227	3.117090134537445	0.0770380960904938	0.0497019974777379
4	55	-11200.0	-4800.0	-1000.0	0.00227	4.452107974842567	0.1568374142630842	0.0966427728733793
4	56	-12400.0	-4000.0	-1000.0	0.00227	3.5201182341415422	0.0646125967210593	0.0254032431552882
4	57	-11200.0	-4000.0	-1000.0	0.00227	4.990891956243253	0.194666156787807	0.0886352288352993
4	58	-12400.0	-3200.0	-650.0	0.00227	3.666171618162716	0.1179041829055228	0.0187763101582565
4	59	-12400.0	-13600.0	-840.0	0.00227	6.028439551457272	0.2877193409544608	0.0704111630934621
4	60	-11200.0	-3200.0	-80.0	0.00227	4.212792505672445	0.1355760042309408	0.039209353565771
4	61	-12400.0	-2400.0	-980.0	0.00227	4.3485012353087695	0.1322625377324249	0.0162912102843696
4	62	-11200.0	-2400.0	-710.0	0.00227	3.988996708781216	0.0847695179203642	0.0138061104104827
4	63	-12400.0	-1600.0	-980.0	0.00227	5.190553960206212	0.1747853577967118	0.0259554875717076
4	64	-11200.0	-1600.0	-1000.0	0.00227	4.617550160943235	0.1223221382368773	0.0154628436597407
4	65	-12400.0	-800.0	-130.0	0.00227	5.32254033201714	0.1339192709816828	0.0364481314836745
4	66	-11200.0	-800.0	-860.0	0.00227	4.911492977510141	0.1029935836622014	0.0140822326186924
4	67	-11200.0	-13600.0	-10.0	0.00227	4.953551866170146	0.2874432187462513	0.0444556755217545
4	68	-12400.0	-12800.0	-1000.0	0.00227	5.611282983851754	0.3133987063179587	0.0670976965949462
4	69	-11200.0	-12800.0	-990.0	0.00227	6.258862588933932	0.3741455921240829	0.0867023733778317
4	70	-12400.0	-12000.0	-850.0	0.00227	6.097849543897076	0.3716604922501961	0.096918895081589
4	71	-11200.0	-12000.0	-1000.0	0.00227	5.839866434475829	0.3399064383060857	0.0530154639762538
4	72	-12400.0	-11200.0	-1000.0	0.00227	5.143293742433371	0.3760784475815506	0.0416944534396579
4	73	-9850.0	-14400.0	-1000.0	0.00338	4.572150058629813	0.241054687767029	0.0168434547007889
4	74	-9850.0	-7200.0	-1000.0	0.00338	4.611675611815118	0.267562419755156	0.0168434547007889
4	75	-9850.0	-6400.0	-10.0	0.00338	5.195196760959243	0.357302137423294	0.0265077319881269
4	76	-9850.0	-5600.0	-1000.0	0.00338	5.233688612594211	0.2548607981775119	0.1126578609495393
4	77	-9850.0	-4800.0	-10.0	0.00338	6.040230425969184	0.2902044408283478	0.152971703348149
4	78	-9850.0	-4000.0	-1000.0	0.00338	5.063711255783353	0.138613348521247	0.1087921500346041
4	79	-9850.0	-3200.0	-1000.0	0.00338	4.334086844470171	0.1427551816443918	0.0265077319881269
4	80	-9850.0	-2400.0	-10.0	0.00338	3.560468052880316	0.0670976965949462	0.0176718213254179
4	81	-9850.0	-1600.0	-10.0	0.00338	3.818759625449765	0.080903807005429	0.0196046767828855
4	82	-9850.0	-800.0	-280.0	0.00338	3.67484055673935	0.0701350408852524	0.0229181432814013
4	83	-9850.0	-13600.0	-980.0	0.00338	3.998679187001004	0.234703876978207	0.0229181432814013
4	84	-9850.0	-12800.0	-50.0	0.00338	4.235964451932147	0.1665016915504221	0.0626797412635917
4	85	-9850.0	-12000.0	-1000.0	0.00338	5.057056184199421	0.1455164037264883	0.1488298702250042
4	86	-9850.0	-11200.0	-1000.0	0.00338	5.368254066613805	0.136956615271989	0.1499343590578428
4	87	-9850.0	-10400.0	-10.0	0.00338	5.005176312212529	0.193837790163178	0.104926439119669
4	88	-9850.0	-9600.0	-10.0	0.00338	5.486395603274654	0.2888238297872995	0.1455164037264883
4	89	-9850.0	-8800.0	-10.0	0.00338	4.715220567976346	0.322786861397087	0.0731723851755586
4	90	-9850.0	-8000.0	-1000.0	0.00338	4.671834885376399	0.3280331833530705	0.0358958870672551
4	91	-8000.0	-14400.0	-1000.0	0.00449	4.210190525584047	0.1455164037264883	0.0331346649851586
4	92	-8000.0	-7200.0	-10.0	0.00449	4.67672978792522	0.2529279427200443	0.0670976965949462
4	93	-8000.0	-6400.0	-1000.0	0.00449	4.542068973805818	0.2250395996908691	0.0673738188031559
4	94	-8000.0	-5600.0	-1000.0	0.00449	4.7748519254790285	0.1761659688377601	0.0944337952077021
4	95	-8000.0	-4800.0	-1000.0	0.00449	4.400263908443264	0.1016129726211531	0.072896262967349
4	96	-8000.0	-4000.0	-1000.0	0.00449	3.953184442222989	0.0770380960904938	0.0825605402546869
4	97	-8000.0	-3200.0	-760.0	0.00449	3.722782201240424	0.0651648411374786	0.0861501289614124
4	98	-8000.0	-2400.0	-10.0	0.00449	3.3793506736669734	0.0024850998738868	0.0579856637240276
4	99	-8000.0	-1600.0	-1000.0	0.00449	3.3553336524427078	0.0209852878239338	0.0334107871933683
4	100	-8000.0	-800.0	-160.0	0.00449	3.270605266540201	0.0209852878239338	0.0317540539441103
4	101	-8000.0	-13600.0	-1000.0	0.00449	3.536526932270692	0.1220460160286676	0.0198807989910951
4	102	-8000.0	-12800.0	-1000.0	0.00449	3.229597036846397	0.0875307400024607	0.02402263211424
4	103	-8000.0	-12000.0	-160.0	0.00449	3.15493845651258	0.064888718929269	0.0256793653634979
4	104	-8000.0	-11200.0	-1000.0	0.00449	3.593813926398121	0.1167996940726841	0.0419705756478676
4	105	-8000.0	-10400.0	-1000.0	0.00449	8.43051849155382	0.2195171555266759	0.2333232659371588
4	106	-8000.0	-9600.0	-1000.0	0.00449	8.198181937146133	0.3109136064440719	0.2360844880192553
4	107	-8000.0	-8800.0	-10.0	0.00449	4.655507715326136	0.2962791294089602	0.0555005638501407
4	108	-8000.0	-8000.0	-10.0	0.00449	4.65914317355498	0.3064956511127175	0.1029935836622014
4	109	-5950.0	-14400.0	-1000.0	0.0056	3.7478837590138663	0.1612553695944387	0.0659932077621076
4	110	-5950.0	-7200.0	-1000.0	0.0056	3.5845242906379986	0.0513587307269959	0.0229181432814013
4	111	-5950.0	-6400.0	-1000.0	0.0056	4.027790443590532	0.0944337952077021	0.0234703876978207
4	112	-5950.0	-5600.0	-1000.0	0.0056	3.947217587595531	0.1076876612017655	0.0113210105365958
4	113	-5950.0	-4800.0	-10.0	0.0056	3.8692790222344007	0.1145907164070069	0.0110448883283862
4	114	-5950.0	-4000.0	-1000.0	0.0056	3.5149024398975413	0.1096205166592331	0.05605280826656
4	115	-5950.0	-3200.0	-1000.0	0.0056	3.3196960104426814	0.0742768740083972	0.0585379081404469
4	116	-5950.0	-2400.0	-210.0	0.0056	3.141368760512827	0.0524632195598345	0.0698589186770428
4	117	-5950.0	-1600.0	-450.0	0.0056	3.4943411476007618	0.0350675204426262	0.0687544298442041
4	118	-5950.0	-800.0	-720.0	0.0056	4.003437973656189	0.1433074260608111	0.0557766860583503
4	119	-5950.0	-13600.0	-1000.0	0.0056	4.6708430982663325	0.1634643472601159	0.1082399056181849
4	120	-5950.0	-12800.0	-210.0	0.0056	6.897895713622279	0.3178166616493132	0.0891874732517186
4	121	-5950.0	-12000.0	-10.0	0.0056	6.926333360426235	0.2982119848664277	0.0820082958382676
4	122	-5950.0	-11200.0	-1000.0	0.0056	8.593476621632666	0.3951308799480167	0.185830246125098
4	123	-5950.0	-10400.0	-10.0	0.0056	9.415724190438253	0.2816446523738484	0.2250395996908691
4	124	-5950.0	-9600.0	-1000.0	0.0056	8.675609167749617	0.2529279427200443	0.2283530661893849
4	125	-5950.0	-8800.0	-1000.0	0.0056	6.774853483813432	0.2324948993125298	0.1082399056181849
4	126	-5950.0	-8000.0	-1000.0	0.0056	3.60391294907428	0.0831127846711062	0.0096642772873379
4	127	-2800.0	-14400.0	-1000.0	0.0111	3.5686249703811037	0.1234266270697159	0.0104926439119669
4	128	-2800.0	-7200.0	-1000.0	0.0111	3.25412657521369	0.0242987543224496	0.0229181432814013
4	129	-2800.0	-6400.0	-10.0	0.0111	2.8593624574121987	0.0245748765306593	0.0
4	130	-2800.0	-5600.0	-20.0	0.0111	3.26939619516622	0.0902919620845572	0.0096642772873379
4	131	-2800.0	-4800.0	-10.0	0.0111	3.5845080340306867	0.210681244863967	0.0190524323664662
4	132	-2800.0	-4000.0	-10.0	0.0111	3.598628240169961	0.186658612749727	0.0146344770351117
4	133	-2800.0	-3200.0	-1000.0	0.0111	5.869489279416795	0.1905243236646622	0.0582617859322372
4	134	-2800.0	-2400.0	-690.0	0.0111	6.079328274494223	0.0925009397502345	0.0626797412635917
4	135	-2800.0	-1600.0	-1000.0	0.0111	5.983091342871452	0.0908442065009766	0.0621274968471724
4	136	-2800.0	-800.0	-760.0	0.0111	4.283581957659119	0.0938815507912828	0.046388530979222
4	137	-2800.0	-13600.0	-1000.0	0.0111	3.4970341168894272	0.1549045588056166	0.0162912102843696
4	138	-2800.0	-12800.0	-10.0	0.0111	3.485952510028322	0.1341953931898925	0.0088359106627089
4	139	-2800.0	-12000.0	-1000.0	0.0111	4.337203809261468	0.2396740767259808	0.0115971327448055
4	140	-2800.0	-11200.0	-10.0	0.0111	4.348900402178108	0.2197932777348857	0.0256793653634979
4	141	-2800.0	-10400.0	-1000.0	0.0111	4.207439466244514	0.1927333013303394	0.0229181432814013
4	142	-2800.0	-9600.0	-1000.0	0.0111	4.262929535171887	0.2239351108580304	0.0433511866889158
4	143	-2800.0	-8800.0	-10.0	0.0111	3.565092263341453	0.063231985680011	0.0254032431552882
4	144	-2800.0	-8000.0	-1000.0	0.0111	3.338641021029205	0.0466646531874317	0.0248509987388689
4	145	0.0	-14400.0	-1000.0	0.00116	4.073022723512267	0.1181803051137324	0.0179479435336275
4	146	800.0	-11200.0	-1000.0	0.00116	5.325538112034361	0.3261003278956029	0.0284405874455945
4	147	0.0	-10400.0	-10.0	0.00116	9.664617604233143	0.2940701517432829	0.0375526203165131
4	148	800.0	-10400.0	-1000.0	0.00116	10.28073756758531	0.3479139823441657	0.0516348529352055
4	149	0.0	-9600.0	-1000.0	0.00116	9.434389535700788	0.1916288124975008	0.038380986941142
4	150	800.0	-9600.0	-1000.0	0.00116	9.395853285897624	0.1905243236646621	0.0389332313575614
4	151	0.0	-8800.0	-1000.0	0.00116	8.810576082096864	0.2305620438550622	0.0276122208209655
4	152	800.0	-8800.0	-1000.0	0.00116	9.03349966882701	0.1731286245474539	0.0251271209470786
4	153	0.0	-8000.0	-1000.0	0.00116	9.06489673381823	0.1350237598145214	0.0347913982344165
4	154	800.0	-8000.0	-1000.0	0.00116	8.686621304393167	0.0996801171636855	0.0317540539441103
4	155	0.0	-7200.0	-1000.0	0.00116	5.181934984793403	0.170643524673567	0.1054786835360883
4	156	800.0	-14400.0	-1000.0	0.00116	3.9823717864411066	0.1830690240430015	0.0069030552052413
4	157	800.0	-7200.0	-1000.0	0.00116	4.422231305709737	0.1082399056181848	0.064888718929269
4	158	0.0	-6400.0	-1000.0	0.00116	5.327833671785117	0.1366804930637793	0.1054786835360883
4	159	800.0	-6400.0	-1000.0	0.00116	5.717233672158182	0.176994335462389	0.1455164037264883
4	160	0.0	-5600.0	-1000.0	0.00116	5.141337949473059	0.1300535600667476	0.1107250054920717
4	161	800.0	-5600.0	-1000.0	0.00116	5.449276263559804	0.1653972027175835	0.1872108571661463
4	162	0.0	-4800.0	-1000.0	0.00116	4.817601332619769	0.0916725731256055	0.0786948293397517
4	163	800.0	-4800.0	-1000.0	0.00116	3.422651447728421	0.0958144062487504	0.0140822326186924
4	164	0.0	-4000.0	-1000.0	0.00116	3.2106514453023	0.0234703876978207	0.0179479435336275
4	165	800.0	-4000.0	-1000.0	0.00116	4.1129158060877815	0.2184126666938374	0.0110448883283862
4	166	0.0	-3200.0	-1000.0	0.00116	3.650656180947304	0.0927770619584442	0.0035895887067255
4	167	0.0	-13600.0	-960.0	0.00116	3.958226730952785	0.0941576729994924	0.0165673324925793
4	168	800.0	-3200.0	-1000.0	0.00116	4.627191251555296	0.2164798112363698	0.0543960750173021
4	169	0.0	-2400.0	-1000.0	0.00116	3.706645933815071	0.0833889068793159	0.006350810788822
4	170	800.0	-2400.0	-1000.0	0.00116	5.277083525772007	0.2449203986819642	0.0659932077621076
4	171	0.0	-1600.0	-1000.0	0.00116	3.7982924074214335	0.136956615271989	0.006350810788822
4	172	800.0	-1600.0	-1000.0	0.00116	4.041373574185773	0.1261878491518124	0.0439034311053351
4	173	0.0	-800.0	-890.0	0.00116	3.2599736683553693	0.1046503169114593	0.0008283666246289
4	174	800.0	-800.0	-850.0	0.00116	3.477573623518629	0.0897397176681379	0.0074552996216606
4	175	800.0	-13600.0	-1000.0	0.00116	4.076931016470032	0.1543523143891973	0.0033134664985158
4	176	0.0	-12800.0	-1000.0	0.00116	4.116982805225933	0.2046065562833545	0.0033134664985158
4	177	800.0	-12800.0	-1000.0	0.00116	4.578795786075637	0.2728087417111394	0.0033134664985158
4	178	0.0	-12000.0	-960.0	0.00116	4.756568967207108	0.2385695878931422	0.0182240657418372
4	179	800.0	-12000.0	-10.0	0.00116	4.983199583362331	0.2562414092185602	0.0187763101582565
4	180	0.0	-11200.0	-1000.0	0.00116	5.215905288638005	0.3503990822180525	0.0245748765306593
4	181	2000.0	-14400.0	-1000.0	0.00227	4.423305672852554	0.1237027492779256	0.0185001879500469
4	182	3200.0	-11200.0	-1000.0	0.00227	5.542648810855897	0.3365929718075697	0.0463885309792221
4	183	2000.0	-10400.0	-1000.0	0.00227	4.618457326891876	0.2184126666938373	0.0566050526829793
4	184	3200.0	-10400.0	-10.0	0.00227	5.483348426056769	0.3887800691591946	0.0546721972255117
4	185	2000.0	-9600.0	-1000.0	0.00227	4.446166654382051	0.1388894707294566	0.0336869094015779
4	186	3200.0	-9600.0	-1000.0	0.00227	5.33452833070949	0.3868472137017271	0.047216897603851
4	187	2000.0	-8800.0	-870.0	0.00227	3.951534523130408	0.1184564273219421	0.0049701997477737
4	188	3200.0	-8800.0	-1000.0	0.00227	4.428338628982026	0.243539787640916	0.0281644652373848
4	189	2000.0	-8000.0	-1000.0	0.00227	3.7798454976793807	0.0994039949554759	0.0024850998738868
4	190	3200.0	-8000.0	-1000.0	0.00227	4.3659378509576126	0.2659056865058981	0.0157389658679503
4	191	2000.0	-7200.0	-1000.0	0.00227	4.321032381158856	0.1502104812660525	0.0850456401285738
4	192	3200.0	-14400.0	-1000.0	0.00227	4.957372774851596	0.218688788902047	0.0590901525568662
4	193	3200.0	-7200.0	-1000.0	0.00227	3.6692024679836304	0.1198370383629904	0.0035895887067255
4	194	2000.0	-6400.0	-870.0	0.00227	3.961007957571979	0.0864262511696221	0.0828366624628966
4	195	3200.0	-6400.0	-1000.0	0.00227	4.216077121589841	0.170643524673567	0.0891874732517186
4	196	2000.0	-5600.0	-1000.0	0.00227	4.479851168246879	0.1637404694683256	0.0913964509173959
4	197	3200.0	-5600.0	-1000.0	0.00227	5.505838939231828	0.3365929718075698	0.1275684601928607
4	198	2000.0	-4800.0	-1000.0	0.00227	5.289083584728755	0.2650773198812691	0.1275684601928607
4	199	3200.0	-4800.0	-1000.0	0.00227	5.125689425441987	0.3349362385583119	0.0955382840405407
4	200	2000.0	-4000.0	-1000.0	0.00227	5.424751443981205	0.3299660388105381	0.0508064863105765
4	201	3200.0	-4000.0	-1000.0	0.00227	5.997255230662184	0.4183251454376279	0.0651648411374786
4	202	2000.0	-3200.0	-1000.0	0.00227	5.01833554145224	0.2374650990603036	0.0701350408852524
4	203	2000.0	-13600.0	-1000.0	0.00227	4.554486992053008	0.1267400935682318	0.0237465099060303
4	204	3200.0	-3200.0	-1000.0	0.00227	6.155458877559826	0.3849143582442595	0.0615752524307531
4	205	2000.0	-2400.0	-1000.0	0.00227	5.250367247294451	0.2584503868842374	0.071239529718091
4	206	3200.0	-2400.0	-1000.0	0.00227	5.528392716220541	0.2352561213946263	0.0662693299703172
4	207	2000.0	-1600.0	-1000.0	0.00227	5.590173933486518	0.2697713974208333	0.1695390358407283
4	208	3200.0	-1600.0	-1000.0	0.00227	6.310234558374965	0.3051150400716692	0.1634643472601159
4	209	2000.0	-800.0	-760.0	0.00227	5.0660007422847	0.2012930897848387	0.1468970147675366
4	210	3200.0	-800.0	-160.0	0.00227	4.767741617636427	0.1543523143891973	0.1074115389935559
4	211	3200.0	-13600.0	-1000.0	0.00227	4.802050831433922	0.1949422789960166	0.023194265489611
4	212	2000.0	-12800.0	-1000.0	0.00227	4.188269528182355	0.2128902225296442	0.0113210105365958
4	213	3200.0	-12800.0	-1000.0	0.00227	5.215996884394557	0.2070916561572414	0.0276122208209655
4	214	2000.0	-12000.0	-1000.0	0.00227	4.682046999576249	0.315607683983636	0.0107687661201765
4	215	3200.0	-12000.0	-1000.0	0.00227	4.619546004620192	0.2474054985558512	0.0171195769089986
4	216	2000.0	-11200.0	-870.0	0.00227	5.3967490295674	0.3846382360360498	0.0298211984866427
4	217	4550.0	-14400.0	-10.0	0.00338	4.152617029760842	0.1891437126236139	0.0538438306008828
4	218	4550.0	-7200.0	-1000.0	0.00338	3.753563477826956	0.1667778137586318	0.0146344770351117
4	219	4550.0	-6400.0	-1000.0	0.00338	3.4789142482426145	0.1562851698466649	0.0060746885806124
4	220	4550.0	-5600.0	-1000.0	0.00338	3.518779824926955	0.0994039949554759	0.0383809869411421
4	221	4550.0	-4800.0	-1000.0	0.00338	4.063885027411237	0.1692629136325187	0.0822844180464772
4	222	4550.0	-4000.0	-10.0	0.00338	4.377686318389455	0.2048826784915643	0.0789709515479614
4	223	4550.0	-3200.0	-1000.0	0.00338	4.511154196198281	0.2093006338229187	0.0229181432814013
4	224	4550.0	-2400.0	-1000.0	0.00338	4.731076077751403	0.1963228900370649	0.0035895887067255
4	225	4550.0	-1600.0	-1000.0	0.00338	4.955045556711192	0.203502067450516	0.0035895887067255
4	226	4550.0	-800.0	-820.0	0.00338	19.52246119453637	0.2302859216468525	0.1184564273219421
4	227	4550.0	-13600.0	-160.0	0.00338	4.154935973590299	0.1245311159025545	0.0193285545746758
4	228	4550.0	-12800.0	-1000.0	0.00338	3.864782404807276	0.0814560514218483	0.0091120328709186
4	229	4550.0	-12000.0	-60.0	0.00338	4.389405468582575	0.1869347349579367	0.0041418331231448
4	230	4550.0	-11200.0	-1000.0	0.00338	4.654761373264309	0.1496582368496332	0.0093881550791282
4	231	4550.0	-10400.0	-10.0	0.00338	4.793923054018161	0.2509950872625767	0.0242987543224496
4	232	4550.0	-9600.0	-1000.0	0.00338	5.176619061675649	0.3851904804524692	0.0441795533135448
4	233	4550.0	-8800.0	-1000.0	0.00338	4.634647489949417	0.3951308799480167	0.0220897766567724
4	234	4550.0	-8000.0	-1000.0	0.00338	3.918008468176564	0.275569963793236	0.0185001879500469
4	235	6400.0	-14400.0	-1000.0	0.00449	3.4620730962471225	0.0361720092754648	0.0022089776656772
4	236	6400.0	-7200.0	-1000.0	0.00449	3.471058361238581	0.0521870973516248	0.0138061104104827
4	237	6400.0	-6400.0	-1000.0	0.00449	3.4604692546277684	0.0624036190553821	0.0057985663724027
4	238	6400.0	-5600.0	-10.0	0.00449	4.014678491084189	0.0886352288352993	0.0414183312314483
4	239	6400.0	-4800.0	-1000.0	0.00449	4.163398019040791	0.1016129726211531	0.0356197648590455
4	240	6400.0	-4000.0	-1000.0	0.00449	13.29809135697073	0.0566050526829793	0.0485975086448993
4	241	6400.0	-3200.0	-10.0	0.00449	13.12637697394486	0.0273360986127558	0.0566050526829793
4	242	6400.0	-2400.0	-1000.0	0.00449	12.983994647974775	0.0138061104104827	0.0292689540702234
4	243	6400.0	-1600.0	-1000.0	0.00449	25.000923696996885	0.2175843000692084	0.1513149700988911
4	244	6400.0	-800.0	-730.0	0.00449	25.015102389542854	0.2902044408283478	0.1560090476384552
4	245	6400.0	-13600.0	-1000.0	0.00449	3.404865198886429	0.0516348529352055	0.0002761222082096
4	246	6400.0	-12800.0	-10.0	0.00449	3.2346909414598146	0.0513587307269958	0.0
4	247	6400.0	-12000.0	-1000.0	0.00449	3.248578168057636	0.0364481314836745	0.0008283666246289
4	248	6400.0	-11200.0	-900.0	0.00449	3.079729252891793	0.06406035230464	0.0011044888328386
4	249	6400.0	-10400.0	-1000.0	0.00449	3.256643759248391	0.0878068622106703	0.0102165217037572
4	250	6400.0	-9600.0	-1000.0	0.00449	3.4437325666594347	0.1908004458728718	0.0201569211993048
4	251	6400.0	-8800.0	-1000.0	0.00449	3.490723474506784	0.1234266270697159	0.0193285545746758
4	252	6400.0	-8000.0	-180.0	0.00449	3.4175267228362003	0.0836650290875255	0.0176718213254179
4	253	8450.0	-14400.0	-1000.0	0.0056	4.075756514468576	0.13612824864736	0.0082836662462896
4	254	8450.0	-7200.0	-1000.0	0.0056	3.574656724639509	0.0069030552052413	0.0019328554574675
4	255	8450.0	-6400.0	-1000.0	0.0056	3.5944941502359096	0.0082836662462896	0.0038657109149351
4	256	8450.0	-5600.0	-950.0	0.0056	3.7879128668177553	0.0325824205687393	0.0038657109149351
4	257	8450.0	-4800.0	-1000.0	0.0056	3.838763881416552	0.0298211984866427	0.0306495651112717
4	258	8450.0	-4000.0	-10.0	0.0056	4.236538390707032	0.0519109751434152	0.0397615979821903
4	259	8450.0	-3200.0	-1000.0	0.0056	4.575937091520347	0.1151429608234262	0.0715156519263007
4	260	8450.0	-2400.0	-10.0	0.0056	4.798753504754182	0.1145907164070069	0.0601946413897048
4	261	8450.0	-1600.0	-330.0	0.0056	5.983326648493588	0.0991278727472662	0.0389332313575614
4	262	8450.0	-800.0	-670.0	0.0056	13.036038383939143	0.0557766860583503	0.0419705756478676
4	263	8450.0	-13600.0	-1000.0	0.0056	3.616994835713578	0.0579856637240276	0.0033134664985158
4	264	8450.0	-12800.0	-780.0	0.0056	3.5618011966473246	0.0226420210731917	0.0207091656157241
4	265	8450.0	-12000.0	-380.0	0.0056	3.374104398687788	0.0331346649851586	0.0187763101582565
4	266	8450.0	-11200.0	-610.0	0.0056	3.381600786259398	0.0532915861844634	0.0242987543224496
4	267	8450.0	-10400.0	-10.0	0.0056	4.496016108553131	0.2946223961597023	0.0209852878239338
4	268	8450.0	-9600.0	-10.0	0.0056	4.633258521514529	0.3211301281478291	0.02402263211424
4	269	8450.0	-8800.0	-1000.0	0.0056	4.701312321873572	0.277226697042494	0.0306495651112717
4	270	8450.0	-8000.0	-1000.0	0.0056	4.415771739182456	0.137784981896618	0.0193285545746758
4	271	11600.0	-14400.0	-1000.0	0.0111	4.568956267820471	0.349294593385214	0.0361720092754648
4	272	11600.0	-7200.0	-1000.0	0.0111	3.882933410019432	0.1405462039787145	0.0102165217037572
4	273	11600.0	-6400.0	-10.0	0.0111	4.016871941528523	0.1723002579228249	0.0187763101582565
4	274	11600.0	-5600.0	-1000.0	0.0111	4.630872924951891	0.2023975786176773	0.0157389658679503
4	275	11600.0	-4800.0	-1000.0	0.0111	4.709367436476291	0.1590463919287615	0.0162912102843696
4	276	11600.0	-4000.0	-940.0	0.0111	9.56826587359354	0.1460686481429077	0.0574334193076083
4	277	11600.0	-3200.0	-10.0	0.0111	12.509740183089647	0.0646125967210593	0.1399939595622952
4	278	11600.0	-2400.0	-10.0	0.0111	12.465280356744817	0.0996801171636855	0.1397178373540856
4	279	11600.0	-1600.0	-10.0	0.0111	12.46064877406977	0.0367242536918841	0.1333670265652635
4	280	11600.0	-800.0	-220.0	0.0111	4.058848297987126	0.0444556755217545	0.0339630316097876
4	281	11600.0	-13600.0	-1000.0	0.0111	4.646939795090788	0.339630316097876	0.0345152760262069
4	282	11600.0	-12800.0	-1000.0	0.0111	3.601188529786686	0.2145469557789021	0.0115971327448055
4	283	11600.0	-12000.0	-10.0	0.0111	3.5971286418478217	0.1355760042309408	0.0093881550791282
4	284	11600.0	-11200.0	-10.0	0.0111	4.148841673285949	0.3095329954030236	0.0132538659940634
4	285	11600.0	-10400.0	-1000.0	0.0111	4.236833265720346	0.2076439005736608	0.0129777437858538
4	286	11600.0	-9600.0	-960.0	0.0111	3.8714572191329135	0.1673300581750511	0.0132538659940634
4	287	11600.0	-8800.0	-1000.0	0.0111	3.235182101470888	0.0817321736300579	0.0024850998738868
4	288	11600.0	-8000.0	-1000.0	0.0111	3.417610977580727	0.0662693299703172	0.0085597884544993
5	1	-1200.0	-22800.0	-10.0	0.0111	1.7495274867762156	0.0005522444164193	0.0005522444164193
5	2	-3600.0	-22800.0	-10.0	0.0111	3.889316299155139	0.0041418331231448	0.0588140303486565
5	3	-6000.0	-22800.0	-10.0	0.0111	5.816902075238037	0.0024850998738868	0.014358354826902
5	4	-8400.0	-22800.0	-10.0	0.0111	1.6006507195965936	0.0	0.0
5	5	-10800.0	-22800.0	-10.0	0.0111	1.4776431021213927	0.0	0.0
5	6	1200.0	-22800.0	-10.0	0.0111	3.4302694627313115	0.0394854757739807	0.0019328554574675
5	7	3600.0	-22800.0	-10.0	0.0111	1.6494865896166049	0.0002761222082096	0.0
5	8	6000.0	-22800.0	-10.0	0.0111	1.578708287850733	0.0005522444164193	0.0
5	9	8400.0	-22800.0	-10.0	0.0111	1.701592917933627	0.0	0.0
5	10	10800.0	-22800.0	-10.0	0.0111	1.503798490513004	0.0	0.0
5	11	-22800.0	-1200.0	-120.0	0.0111	2.337545132943448	0.0005522444164193	0.0
5	12	-1200.0	-1200.0	-810.0	0.0111	1.9061803310111969	0.0833889068793159	0.0
5	13	-3600.0	-1200.0	-710.0	0.0111	3.1129180136729504	0.0850456401285738	0.0022089776656772
5	14	-6000.0	-1200.0	-780.0	0.0111	1.9812444042092625	0.0	0.0
5	15	-8400.0	-1200.0	-670.0	0.0111	1.8961778865734131	0.0	0.0011044888328386
5	16	-10800.0	-1200.0	-920.0	0.0111	1.8409301139803405	0.0	0.0
5	17	-13200.0	-1200.0	-700.0	0.0111	20.327477756940283	0.203502067450516	0.0201569211993048
5	18	-15600.0	-1200.0	-1000.0	0.0111	14.705881080575114	0.0292689540702234	0.0411422090232386
5	19	-18000.0	-1200.0	-620.0	0.0111	2.225478884693604	0.0002761222082096	0.0298211984866427
5	20	-20400.0	-1200.0	-1000.0	0.0111	2.000943180222642	0.0016567332492579	0.0298211984866427
5	21	22800.0	-1200.0	-480.0	0.0111	2.074562509766091	0.0013806110410482	0.0
5	22	1200.0	-1200.0	-170.0	0.0111	1.664269376710862	0.0002761222082096	0.0
5	23	3600.0	-1200.0	-10.0	0.0111	2.023401249576358	0.0411422090232386	0.0066269329970317
5	24	6000.0	-1200.0	-750.0	0.0111	1.6638148560662227	0.0049701997477737	0.00800754403808
5	25	8400.0	-1200.0	-740.0	0.0111	1.6283094272042495	0.0	0.0
5	26	10800.0	-1200.0	-80.0	0.0111	1.8631499439631565	0.0187763101582565	0.0107687661201765
5	27	13200.0	-1200.0	-690.0	0.0111	1.64154927935166	0.0005522444164193	0.0
5	28	15600.0	-1200.0	-670.0	0.0111	1.5632619514486432	0.0	0.0
5	29	18000.0	-1200.0	-470.0	0.0111	1.7660299799027308	0.0011044888328386	0.0104926439119669
5	30	20400.0	-1200.0	-570.0	0.0111	1.67725424962763	0.0002761222082096	0.0
5	31	-22800.0	-3600.0	-630.0	0.0111	2.5622849337979767	0.0	0.0499781196859476
5	32	-1200.0	-3600.0	-900.0	0.0111	1.6535226385814352	0.0066269329970317	0.0
5	33	-3200.0	-4400.0	-1000.0	0.00338	1.581625933247348	0.0	0.0
5	34	-3200.0	-3600.0	-1000.0	0.00338	2.524157392803956	0.0016567332492579	0.0011044888328386
5	35	-3200.0	-2800.0	-1000.0	0.00338	3.110752614048672	0.0579856637240276	0.0022089776656772
5	36	-4340.0	-3130.0	-1000.0	0.00338	3.001964828115066	0.0016567332492579	0.0022089776656772
5	37	-6700.0	-4300.0	-1000.0	0.00116	73.09501645288022	0.0	0.0797993181725903
5	38	-6700.0	-3600.0	-1000.0	0.00116	5.628669726570651	0.0	0.0102165217037572
5	39	-6700.0	-2900.0	-1000.0	0.00116	1.9692348888768247	0.0	0.0011044888328386
5	40	-5300.0	-4300.0	-1000.0	0.00116	1.8506135338199896	0.0033134664985158	0.0
5	41	-5300.0	-3600.0	-690.0	0.00116	1.8417749174875688	0.0	0.0
5	42	-5300.0	-2900.0	-700.0	0.00116	1.826695530588568	0.0005522444164193	0.0
5	43	-6000.0	-4300.0	-1000.0	0.000911061869541	2.5733772352475524	0.0	0.0022089776656772
5	44	-6000.0	-3600.0	-1000.0	0.000911061869541	2.0032392326953814	0.0	0.0005522444164193
5	45	-6000.0	-2900.0	-1000.0	0.000911061869541	1.8895225418622128	0.0	0.0
5	46	-8000.0	-4400.0	-550.0	0.00338	97.19235434646248	0.0046940775395641	0.0894635954599283
5	47	-8000.0	-3600.0	-210.0	0.00338	46.25351482600609	0.0046940775395641	0.0695827964688331
5	48	-8000.0	-2800.0	-1000.0	0.00338	1.9737809808604156	0.0	0.0011044888328386
5	49	-9140.0	-3130.0	-620.0	0.00338	2.0786186706025664	0.0046940775395641	0.0
5	50	-10800.0	-3600.0	-1000.0	0.0111	1.8978263093069063	0.0005522444164193	0.0
5	51	-13200.0	-3600.0	-1000.0	0.0111	1.5227726664008427	0.0	0.0
5	52	-15200.0	-4400.0	-690.0	0.00338	1.6844508822212725	0.0	0.0002761222082096
5	53	-15200.0	-3600.0	-810.0	0.00338	1.645514293725712	0.0	0.0002761222082096
5	54	-15200.0	-2800.0	-1000.0	0.00338	3.325559546846014	0.0	0.0044179553313544
5	55	-16340.0	-3130.0	-1000.0	0.00338	1.805386583928024	0.0	0.0
5	56	-18700.0	-4300.0	-1000.0	0.00116	2.096925946789067	0.0005522444164193	0.007179177413451
5	57	-18700.0	-3600.0	-1000.0	0.00116	1.8911412982980629	0.0022089776656772	0.0
5	58	-18700.0	-2900.0	-1000.0	0.00116	2.219939753410703	0.0022089776656772	0.0298211984866427
5	59	-17300.0	-4300.0	-10.0	0.00116	1.8951844654500665	0.0011044888328386	0.0002761222082096
5	60	-17300.0	-3600.0	-1000.0	0.00116	1.901684992943355	0.0005522444164193	0.0
5	61	-17300.0	-2900.0	-1000.0	0.00116	2.005728733568061	0.0005522444164193	0.0
5	62	-18000.0	-4300.0	-1000.0	0.000911061869541	2.0988239762487906	0.0005522444164193	0.007179177413451
5	63	-18000.0	-3600.0	-1000.0	0.000911061869541	1.9399068438613476	0.0022089776656772	0.0
5	64	-18000.0	-2900.0	-1000.0	0.000911061869541	2.0444539399396877	0.0022089776656772	0.0
5	65	-20000.0	-4400.0	-1000.0	0.00338	1.7632687290109796	0.0019328554574675	0.0002761222082096
5	66	-20000.0	-3600.0	-1000.0	0.00338	1.7435440347976507	0.0002761222082096	0.0
5	67	-20000.0	-2800.0	-1000.0	0.00338	1.9917284990022697	0.0049701997477737	0.0298211984866427
5	68	-21140.0	-3130.0	-1000.0	0.00338	2.132765838056341	0.0052463219559834	0.0502542418941572
5	69	22800.0	-3600.0	-460.0	0.0111	2.098466968035694	0.0278883430291751	0.0259554875717076
5	70	1200.0	-3600.0	-90.0	0.0111	1.5924375987327155	0.0	0.0
5	71	4000.0	-4400.0	-250.0	0.00338	6.879029060957341	0.0	0.0441795533135448
5	72	4000.0	-3600.0	-1000.0	0.00338	1.863955098037762	0.0345152760262069	0.0002761222082096
5	73	4000.0	-2800.0	-1000.0	0.00338	1.8529681369570312	0.0345152760262069	0.0002761222082096
5	74	2860.0	-3130.0	-1000.0	0.00338	1.9036832899482548	0.0345152760262069	0.0002761222082096
5	75	5300.0	-4300.0	-1000.0	0.00116	1.4996452911539493	0.0	0.0
5	76	5300.0	-3600.0	-1000.0	0.00116	1.4965231098183414	0.0	0.0
5	77	5300.0	-2900.0	-1000.0	0.00116	1.514103063877176	0.0024850998738868	0.0
5	78	6700.0	-4300.0	-1000.0	0.00116	1.5328828509097112	0.0	0.0
5	79	6700.0	-3600.0	-1000.0	0.00116	1.5396871258501483	0.0	0.0
5	80	6700.0	-2900.0	-820.0	0.00116	1.5212590177277	0.0	0.0
5	81	6000.0	-4300.0	-1000.0	0.000911061869541	1.5088837965192898	0.0	0.0
5	82	6000.0	-3600.0	-1000.0	0.000911061869541	1.5086618228033302	0.0	0.0
5	83	6000.0	-2900.0	-1000.0	0.000911061869541	1.507794365517937	0.0	0.0
5	84	8800.0	-4400.0	-1000.0	0.00338	1.629943106216664	0.0002761222082096	0.0
5	85	8800.0	-3600.0	-1000.0	0.00338	1.6436339728798552	0.0	0.0
5	86	8800.0	-2800.0	-1000.0	0.00338	1.64353995034157	0.0	0.0002761222082096
5	87	7660.0	-3130.0	-1000.0	0.00338	1.586817376280244	0.0	0.0
5	88	10800.0	-3600.0	-760.0	0.0111	1.846179700018644	0.0187763101582565	0.0
5	89	13200.0	-3600.0	-720.0	0.0111	1.5983204384801113	0.0	0.0
5	90	16000.0	-4400.0	-1000.0	0.00338	1.482932583283313	0.0	0.0
5	91	16000.0	-3600.0	-1000.0	0.00338	1.4822507284195758	0.0	0.0
5	92	16000.0	-2800.0	-730.0	0.00338	1.57552943596471	0.0011044888328386	0.0008283666246289
5	93	14860.0	-3130.0	-1000.0	0.00338	1.5993002953649655	0.0	0.0
5	94	17300.0	-4300.0	-890.0	0.00116	1.5966031863885306	0.0	0.0
5	95	17300.0	-3600.0	-1000.0	0.00116	1.5787714671388973	0.0	0.0
5	96	17300.0	-2900.0	-1000.0	0.00116	1.6487641668456114	0.0011044888328386	0.0008283666246289
5	97	18700.0	-4300.0	-1000.0	0.00116	1.6568914182176595	0.0	0.0
5	98	18700.0	-3600.0	-990.0	0.00116	1.6940479833981212	0.0	0.0
5	99	18700.0	-2900.0	-1000.0	0.00116	1.7002901067076288	0.0	0.0
5	100	18000.0	-4300.0	-1000.0	0.000911061869541	1.649867769728565	0.0	0.0
5	101	18000.0	-3600.0	-1000.0	0.000911061869541	1.6426731088482769	0.0	0.0
5	102	18000.0	-2900.0	-1000.0	0.000911061869541	1.7037435188495114	0.0011044888328386	0.0008283666246289
5	103	20800.0	-4400.0	-1000.0	0.00338	1.6927245615541038	0.0	0.0
5	104	20800.0	-3600.0	-960.0	0.00338	1.6494851193629712	0.0	0.0
5	105	20800.0	-2800.0	-950.0	0.00338	1.6669713611511523	0.0	0.0
5	106	19660.0	-3130.0	-1000.0	0.00338	1.6261867390633606	0.0	0.0
5	107	-22800.0	-6000.0	-130.0	0.0111	2.1586040130319044	0.006350810788822	0.0002761222082096
5	108	-1200.0	-6000.0	-240.0	0.0111	1.9342668063472253	0.0	0.0044179553313544
5	109	-4300.0	-6700.0	-1000.0	0.00116	1.916391685934118	0.0419705756478676	0.0
5	110	-4300.0	-6000.0	-1000.0	0.00116	1.9030675086375344	0.0419705756478676	0.0
5	111	-4300.0	-5300.0	-1000.0	0.00116	1.8952028414502269	0.0416944534396579	0.0
5	112	-2900.0	-6700.0	-1000.0	0.00116	1.7581731483185683	0.0002761222082096	0.0044179553313544
5	113	-2900.0	-6000.0	-1000.0	0.00116	1.870257298021448	0.0154628436597407	0.0044179553313544
5	114	-2900.0	-5300.0	-1000.0	0.00116	1.7812376938741152	0.015186721451531	0.0
5	115	-3600.0	-6700.0	-1000.0	0.000911061869541	1.833637828841536	0.0386571091493517	0.0
5	116	-3600.0	-6000.0	-1000.0	0.000911061869541	1.8191214754596847	0.0419705756478676	0.0
5	117	-3600.0	-5300.0	-1000.0	0.000911061869541	1.789839090336497	0.0416944534396579	0.0
5	118	-9100.0	-6700.0	-1000.0	0.00116	2.3997829628080423	0.0016567332492579	0.0049701997477737
5	119	-9100.0	-6000.0	-650.0	0.00116	24.934769815168725	0.0	0.0093881550791282
5	120	-9100.0	-5300.0	-1000.0	0.00116	91.00336564552194	0.0046940775395641	0.0670976965949462
5	121	-7700.0	-6700.0	-1000.0	0.00116	7.028122772346159	0.0	0.0168434547007889
5	122	-7700.0	-6000.0	-1000.0	0.00116	93.30012332821345	0.0	0.0869784955860414
5	123	-7700.0	-5300.0	-1000.0	0.00116	97.01355177769489	0.0	0.0897397176681379
5	124	-8400.0	-6700.0	-1000.0	0.000911061869541	7.253391198746981	0.0016567332492579	0.0173956991172082
5	125	-8400.0	-6000.0	-1000.0	0.000911061869541	92.93833770883836	0.0	0.0875307400024607
5	126	-8400.0	-5300.0	-1000.0	0.000911061869541	97.1821674537338	0.0046940775395641	0.0897397176681379
5	127	-10800.0	-6000.0	-1000.0	0.0111	1.871238731748085	0.0027612220820965	0.0
5	128	-13200.0	-6000.0	-10.0	0.0111	1.7919035907420753	0.0314779317359007	0.0
5	129	-16300.0	-6700.0	-1000.0	0.00116	1.73208233448872	0.0005522444164193	0.0
5	130	-16300.0	-6000.0	-1000.0	0.00116	1.7541812800815026	0.0005522444164193	0.0002761222082096
5	131	-16300.0	-5300.0	-1000.0	0.00116	1.7272392509759105	0.0005522444164193	0.0002761222082096
5	132	-14900.0	-6700.0	-1000.0	0.00116	1.5279779484072542	0.0	0.0
5	133	-14900.0	-6000.0	-1000.0	0.00116	1.559149390840859	0.0	0.0
5	134	-14900.0	-5300.0	-1000.0	0.00116	1.608269053762861	0.0	0.0002761222082096
5	135	-15600.0	-6700.0	-1000.0	0.000911061869541	1.6050752805413155	0.0	0.0
5	136	-15600.0	-6000.0	-1000.0	0.000911061869541	1.686770945325384	0.0005522444164193	0.0002761222082096
5	137	-15600.0	-5300.0	-1000.0	0.000911061869541	1.6729720653059488	0.0005522444164193	0.0002761222082096
5	138	-21100.0	-6700.0	-1000.0	0.00116	1.8811413714094107	0.007179177413451	0.0002761222082096
5	139	-21100.0	-6000.0	-1000.0	0.00116	1.825001827513556	0.0091120328709186	0.0005522444164193
5	140	-21100.0	-5300.0	-1000.0	0.00116	1.7731164328953908	0.0019328554574675	0.0002761222082096
5	141	-19700.0	-6700.0	-1000.0	0.00116	1.9534965276752128	0.0011044888328386	0.0002761222082096
5	142	-19700.0	-6000.0	-1000.0	0.00116	2.2285096455701723	0.0008283666246289	0.0002761222082096
5	143	-19700.0	-5300.0	-1000.0	0.00116	2.178679080403371	0.0	0.0002761222082096
5	144	-20400.0	-6700.0	-1000.0	0.000911061869541	1.84539415221898	0.0013806110410482	0.0
5	145	-20400.0	-6000.0	-1000.0	0.000911061869541	1.805031700380516	0.0005522444164193	0.0
5	146	-20400.0	-5300.0	-1000.0	0.000911061869541	1.787014520878205	0.0019328554574675	0.0002761222082096
5	147	22800.0	-6000.0	-10.0	0.0111	1.813316747569946	0.0281644652373848	0.0
5	148	1200.0	-6000.0	-1000.0	0.0111	1.5579834129936694	0.0	0.0008283666246289
5	149	2900.0	-6700.0	-1000.0	0.00116	25.93659159009705	0.201016967576629	0.0281644652373848
5	150	2900.0	-6000.0	-1000.0	0.00116	26.59873194925317	0.201016967576629	0.0458362865628027
5	151	2900.0	-5300.0	-1000.0	0.00116	25.79273510622003	0.201016967576629	0.0458362865628027
5	152	4300.0	-6700.0	-1000.0	0.00116	26.111967382833985	0.2015692119930484	0.0204330434075145
5	153	4300.0	-6000.0	-1000.0	0.00116	25.90867965273104	0.2015692119930484	0.0466646531874317
5	154	4300.0	-5300.0	-1000.0	0.00116	26.7659266951224	0.201016967576629	0.0458362865628027
5	155	3600.0	-6700.0	-1000.0	0.000911061869541	26.59962840277344	0.2015692119930484	0.0466646531874317
5	156	3600.0	-6000.0	-1000.0	0.000911061869541	26.67871369988291	0.2015692119930484	0.0466646531874317
5	157	3600.0	-5300.0	-10.0	0.000911061869541	26.52585816282479	0.201016967576629	0.0458362865628027
5	158	7700.0	-6700.0	-1000.0	0.00116	1.66981650825175	0.0	0.0
5	159	7700.0	-6000.0	-1000.0	0.00116	1.6508310355745708	0.0	0.0
5	160	7700.0	-5300.0	-1000.0	0.00116	1.6272288424678008	0.0	0.0
5	161	9100.0	-6700.0	-1000.0	0.00116	1.5956200106000915	0.0002761222082096	0.0
5	162	9100.0	-6000.0	-1000.0	0.00116	1.5532750499593957	0.0002761222082096	0.0
5	163	9100.0	-5300.0	-1000.0	0.00116	1.5745357264649875	0.0002761222082096	0.0
5	164	8400.0	-6700.0	-1000.0	0.000911061869541	1.6574041345432848	0.0	0.0
5	165	8400.0	-6000.0	-1000.0	0.000911061869541	1.6424126167499726	0.0002761222082096	0.0
5	166	8400.0	-5300.0	-1000.0	0.000911061869541	1.6063797269089557	0.0002761222082096	0.0
5	167	10800.0	-6000.0	-1000.0	0.0111	1.564871891248185	0.0002761222082096	0.0
5	168	13200.0	-6000.0	-950.0	0.0111	1.6272806384046117	0.0	0.0
5	169	14900.0	-6700.0	-1000.0	0.00116	1.5911014952485507	0.0	0.0
5	170	14900.0	-6000.0	-1000.0	0.00116	1.5214540441963296	0.0	0.0
5	171	14900.0	-5300.0	-1000.0	0.00116	1.493991594800263	0.0	0.0
5	172	16300.0	-6700.0	-1000.0	0.00116	1.6322895341787325	0.0005522444164193	0.0
5	173	16300.0	-6000.0	-1000.0	0.00116	1.5598972115068817	0.0005522444164193	0.0
5	174	16300.0	-5300.0	-1000.0	0.00116	1.480936475893547	0.0	0.0
5	175	15600.0	-6700.0	-1000.0	0.000911061869541	1.5968902240619942	0.0005522444164193	0.0
5	176	15600.0	-6000.0	-1000.0	0.000911061869541	1.5373398972615808	0.0005522444164193	0.0
5	177	15600.0	-5300.0	-1000.0	0.000911061869541	1.4867574519721318	0.0	0.0
5	178	19700.0	-6700.0	-10.0	0.00116	1.7731828908619336	0.0	0.0
5	179	19700.0	-6000.0	-1000.0	0.00116	1.768028750656747	0.0	0.0
5	180	19700.0	-5300.0	-1000.0	0.00116	1.6920307730178603	0.0	0.0
5	181	21100.0	-6700.0	-970.0	0.00116	1.7943670772323594	0.0	0.0
5	182	21100.0	-6000.0	-990.0	0.00116	1.6939655618418406	0.0	0.0
5	183	21100.0	-5300.0	-1000.0	0.00116	1.6748876314155077	0.0	0.0
5	184	20400.0	-6700.0	-1000.0	0.000911061869541	1.8010004314683146	0.0	0.0
5	185	20400.0	-6000.0	-1000.0	0.000911061869541	1.7547758916036706	0.0	0.0
5	186	20400.0	-5300.0	-1000.0	0.000911061869541	1.668604250599645	0.0	0.0
5	187	-22800.0	-8400.0	-10.0	0.0111	1.856035051426532	0.0	0.0
5	188	-1200.0	-8400.0	-1000.0	0.0111	1.7688821809996689	0.0027612220820965	0.0019328554574675
5	189	-3200.0	-9200.0	-1000.0	0.00338	1.561819883382217	0.0027612220820965	0.0019328554574675
5	190	-3200.0	-8400.0	-1000.0	0.00338	1.6318140951945088	0.0	0.0
5	191	-3200.0	-7600.0	-1000.0	0.00338	1.6297457101220214	0.0002761222082096	0.0
5	192	-4340.0	-7930.0	-1000.0	0.00338	1.744584103245093	0.0011044888328386	0.0
5	193	-6700.0	-9100.0	-1000.0	0.00116	1.7457361081321436	0.0	0.0
5	194	-6700.0	-8400.0	-1000.0	0.00116	1.6562870576229605	0.0	0.0
5	195	-6700.0	-7700.0	-1000.0	0.00116	1.63097556529514	0.0005522444164193	0.0
5	196	-5300.0	-9100.0	-1000.0	0.00116	1.752977320384838	0.0011044888328386	0.0
5	197	-5300.0	-8400.0	-630.0	0.00116	1.74532187021568	0.0013806110410482	0.0
5	198	-5300.0	-7700.0	-1000.0	0.00116	1.7653843407592569	0.0016567332492579	0.0
5	199	-6000.0	-9100.0	-1000.0	0.000911061869541	1.804677769326992	0.0011044888328386	0.0
5	200	-6000.0	-8400.0	-1000.0	0.000911061869541	1.7324743149906026	0.0013806110410482	0.0
5	201	-6000.0	-7700.0	-1000.0	0.000911061869541	1.6589918510788313	0.0016567332492579	0.0
5	202	-8000.0	-9200.0	-20.0	0.00338	28.79099272998174	0.0397615979821903	0.2101290004475476
5	203	-8000.0	-8400.0	-1000.0	0.00338	2.3749794517448755	0.0	0.0336869094015779
5	204	-8000.0	-7600.0	-1000.0	0.00338	1.808038040666939	0.0016567332492579	0.0005522444164193
5	205	-9140.0	-7930.0	-10.0	0.00338	13.123782393351725	0.0016567332492579	0.0922248175420248
5	206	-10800.0	-8400.0	-1000.0	0.0111	2.0194161502565167	0.0	0.0
5	207	-13200.0	-8400.0	-1000.0	0.0111	1.6612755864723632	0.0	0.0008283666246289
5	208	-15200.0	-9200.0	-1000.0	0.00338	1.6906169812666176	0.007179177413451	0.0
5	209	-15200.0	-8400.0	-1000.0	0.00338	1.6841612664011167	0.007179177413451	0.0
5	210	-15200.0	-7600.0	-1000.0	0.00338	1.6040880829657205	0.007179177413451	0.0
5	211	-16340.0	-7930.0	-1000.0	0.00338	1.792968084001509	0.007179177413451	0.0
5	212	-18700.0	-9100.0	-1000.0	0.00116	1.7486623151558929	0.0	0.0
5	213	-18700.0	-8400.0	-1000.0	0.00116	1.7206380805181984	0.0005522444164193	0.0
5	214	-18700.0	-7700.0	-1000.0	0.00116	1.7165970580285357	0.0005522444164193	0.0
5	215	-17300.0	-9100.0	-1000.0	0.00116	1.8656169788786068	0.007179177413451	0.0
5	216	-17300.0	-8400.0	-1000.0	0.00116	1.7674422359343889	0.007179177413451	0.0
5	217	-17300.0	-7700.0	-1000.0	0.00116	1.7323302191123373	0.0	0.0
5	218	-18000.0	-9100.0	-1000.0	0.000911061869541	1.6759242788389015	0.0	0.0
5	219	-18000.0	-8400.0	-940.0	0.000911061869541	1.6722312067193417	0.0	0.0
5	220	-18000.0	-7700.0	-1000.0	0.000911061869541	1.662067701372088	0.0002761222082096	0.0
5	221	-20000.0	-9200.0	-1000.0	0.00338	1.7348411166185984	0.0002761222082096	0.0
5	222	-20000.0	-8400.0	-1000.0	0.00338	1.772789498408366	0.0008283666246289	0.0
5	223	-20000.0	-7600.0	-1000.0	0.00338	1.8271396782312352	0.0013806110410482	0.0
5	224	-21140.0	-7930.0	-990.0	0.00338	1.810310157920595	0.0011044888328386	0.0
5	225	22800.0	-8400.0	-260.0	0.0111	1.8881939067540263	0.0	0.0
5	226	1200.0	-8400.0	-1000.0	0.0111	1.6419851905702625	0.0245748765306593	0.0
5	227	4000.0	-9200.0	-1000.0	0.00338	1.6498307843422375	0.0	0.0
5	228	4000.0	-8400.0	-1000.0	0.00338	1.6432928154333328	0.0	0.0
5	229	4000.0	-7600.0	-1000.0	0.00338	16.3588993830038	0.2015692119930484	0.0008283666246289
5	230	2860.0	-7930.0	-620.0	0.00338	1.7138037667368378	0.0	0.0
5	231	5300.0	-9100.0	-1000.0	0.00116	1.6644923764182435	0.0002761222082096	0.0
5	232	5300.0	-8400.0	-1000.0	0.00116	1.656539860739151	0.0	0.0
5	233	5300.0	-7700.0	-1000.0	0.00116	1.6407026915197636	0.0005522444164193	0.0008283666246289
5	234	6700.0	-9100.0	-890.0	0.00116	1.8204377490857704	0.0005522444164193	0.0323062983605296
5	235	6700.0	-8400.0	-1000.0	0.00116	1.8250385260210928	0.0005522444164193	0.0323062983605296
5	236	6700.0	-7700.0	-1000.0	0.00116	1.8301815747607504	0.0002761222082096	0.0323062983605296
5	237	6000.0	-9100.0	-1000.0	0.000911061869541	1.8722939927219016	0.0005522444164193	0.0323062983605296
5	238	6000.0	-8400.0	-1000.0	0.000911061869541	1.8120184868736808	0.0005522444164193	0.0323062983605296
5	239	6000.0	-7700.0	-1000.0	0.000911061869541	1.6180869475274962	0.0	0.0
5	240	8800.0	-9200.0	-1000.0	0.00338	1.628849758454764	0.0005522444164193	0.0
5	241	8800.0	-8400.0	-960.0	0.00338	1.668134577946033	0.0005522444164193	0.0
5	242	8800.0	-7600.0	-1000.0	0.00338	1.6394201612995316	0.0005522444164193	0.0
5	243	7660.0	-7930.0	-1000.0	0.00338	1.8094197578428075	0.0002761222082096	0.0323062983605296
5	244	10800.0	-8400.0	-640.0	0.0111	1.7615108725077704	0.0077314218298703	0.0
5	245	13200.0	-8400.0	-1000.0	0.0111	1.6085785266655366	0.0	0.0
5	246	16000.0	-9200.0	-1000.0	0.00338	1.671049813156414	0.0005522444164193	0.0
5	247	16000.0	-8400.0	-1000.0	0.00338	1.7251025712950057	0.0005522444164193	0.0
5	248	16000.0	-7600.0	-10.0	0.00338	1.692407373552374	0.0005522444164193	0.0
5	249	14860.0	-7930.0	-1000.0	0.00338	1.6780421127690426	0.0005522444164193	0.0
5	250	17300.0	-9100.0	-1000.0	0.00116	1.7282294919131198	0.0002761222082096	0.0
5	251	17300.0	-8400.0	-1000.0	0.00116	1.7339088901129585	0.0008283666246289	0.0002761222082096
5	252	17300.0	-7700.0	-1000.0	0.00116	1.7369868810177214	0.0013806110410482	0.0002761222082096
5	253	18700.0	-9100.0	-1000.0	0.00116	1.819085758896332	0.0008283666246289	0.0002761222082096
5	254	18700.0	-8400.0	-1000.0	0.00116	1.848910082893692	0.0008283666246289	0.0002761222082096
5	255	18700.0	-7700.0	-1000.0	0.00116	1.820403458140716	0.0005522444164193	0.0002761222082096
5	256	18000.0	-9100.0	-1000.0	0.000911061869541	1.7494709096345264	0.0008283666246289	0.0002761222082096
5	257	18000.0	-8400.0	-1000.0	0.000911061869541	1.781292405304977	0.0008283666246289	0.0002761222082096
5	258	18000.0	-7700.0	-1000.0	0.000911061869541	1.7426768100357055	0.0008283666246289	0.0002761222082096
5	259	20800.0	-9200.0	-890.0	0.00338	1.864489631883517	0.0041418331231448	0.0
5	260	20800.0	-8400.0	-930.0	0.00338	1.8176332294676136	0.0	0.0
5	261	20800.0	-7600.0	-940.0	0.00338	1.847210108309676	0.0	0.0
5	262	19660.0	-7930.0	-830.0	0.00338	1.8268310708128328	0.0005522444164193	0.0002761222082096
5	263	-22800.0	-10800.0	-10.0	0.0111	1.6538801959410816	0.0052463219559834	0.0030373442903062
5	264	-1200.0	-10800.0	-1000.0	0.0111	1.6582355613325344	0.0242987543224496	0.0
5	265	-3600.0	-10800.0	-1000.0	0.0111	2.795393845047734	0.0	0.1286729490256994
5	266	-6000.0	-10800.0	-370.0	0.0111	1.7027871496897102	0.0	0.0
5	267	-8400.0	-10800.0	-1000.0	0.0111	18.008201978273235	0.0425228200642869	0.1281207046092801
5	268	-10800.0	-10800.0	-1000.0	0.0111	1.802962266147195	0.00800754403808	0.0135299882022731
5	269	-13200.0	-10800.0	-1000.0	0.0111	1.4738643322985396	0.0	0.0
5	270	-15600.0	-10800.0	-1000.0	0.0111	1.6281658510137789	0.0011044888328386	0.0005522444164193
5	271	-18000.0	-10800.0	-1000.0	0.0111	1.745992148006093	0.0	0.0
5	272	-20400.0	-10800.0	-900.0	0.0111	1.8182774167845452	0.0	0.0
5	273	22800.0	-10800.0	-10.0	0.0111	1.7071231301384306	0.0	0.0
5	274	1200.0	-10800.0	-1000.0	0.0111	1.514575023933593	0.0	0.0
5	275	3600.0	-10800.0	-980.0	0.0111	1.8285612316598865	0.0	0.0
5	276	6000.0	-10800.0	-1000.0	0.0111	1.6383789662826218	0.0005522444164193	0.0099403994955475
5	277	8400.0	-10800.0	-900.0	0.0111	1.6452347864813106	0.0	0.0107687661201765
5	278	10800.0	-10800.0	-1000.0	0.0111	1.801476760585752	0.0118732549530151	0.0
5	279	13200.0	-10800.0	-1000.0	0.0111	1.741716277704158	0.0005522444164193	0.0
5	280	15600.0	-10800.0	-890.0	0.0111	1.942424135710883	0.0027612220820965	0.0513587307269959
5	281	18000.0	-10800.0	-880.0	0.0111	2.0340446245758224	0.0016567332492579	0.0513587307269958
5	282	20400.0	-10800.0	-10.0	0.0111	1.8067368248243152	0.0082836662462896	0.0
5	283	-1200.0	-13200.0	-1000.0	0.0111	1.5266186729026927	0.0	0.0
5	284	-3600.0	-13200.0	-1000.0	0.0111	1.5576498212891858	0.0	0.0
[truncated: 1,913 more rows]
